# Supplementary material for: PubFocus: semantic MEDLINE/PubMed citations analytics through integration of controlled biomedical dictionaries and ranking algorithm
Source: BMC Bioinformatics. 2006 Oct 2;7:424. doi: 10.1186/1471-2105-7-424 (PMC1618408; doi:10.1186/1471-2105-7-424)
Supplement: Additional file 1 — Comparison of search results PubFocus, Web of Science®, Google™ Scholar and Scirus™. This file contains the definition of 50 search queries used in this study and raw search output data from PubFocus, Web of Science®, Google™ Scholar and Scirus™. [file 1471-2105-7-424-S1.xls]

## Sheet: Top 10 Citation titles
	1	Search for "liver and wnt"
		PubFocus (Google Scholar, By CombIF)	PubFocus (Pubmed basic, By CombIF)	Google Scholar	Scirus
	Top 10 relevant Articles
	1	AXIN1 mutations in hepatocellular carcinomas, and growth suppression in cancer cells by virus-mediated transfer of AXIN1. Satoh S et. al	Mesodermal Wnt2b signalling positively regulates liver specification. Ober EA et. al.	Negative feedback loop of Wnt signaling through upregulation of conductin/axin2 in colorectal and liver tumors. …. B Lustig et. al.	Overexpression of regenerating islet-derived 1 alpha and 3 alpha genes in human primary liver tumors with beta-catenin...C Cavard et. al.
	2	Requirement for glycogen synthase kinase-3beta in cell survival and NF-kappaB activation. Hoeflich KP et. al.	Requirement for glycogen synthase kinase-3beta in cell survival and NF-kappaB activation. Hoeflich KP et. al.	Microarray analyses during adipogenesis: understanding the effects of Wnt signaling on adipogenesis and the roles of liver X receptor alpha in adipocyte metabolism. SE Ross et. al.	Epidermal growth factor receptor: a novel target of the Wnt/beta-catenin pathway in liver. Xinping Tan et. al.
	3	Somatic mutations of the beta-catenin gene are frequent in mouse and human hepatocellular carcinomas. de La Coste A et. al.	AXIN1 mutations in hepatocellular carcinomas, and growth suppression in cancer cells by virus-mediated transfer of AXIN1. Satoh S et. al.	Changes in Wnt/-Catenin Pathway During Regulated Growth in Rat Liver Regeneration. SPS Monga et. al.	Epidermal Growth Factor Receptor: A Novel Target of the Wnt/@b-Catenin Pathway in Liver. Tan, X et. al.
	4	Insight into hepatocellular carcinogenesis at transcriptome level by comparing gene expression profiles of hepatocellular carcinoma with those of corresponding noncancerous liver. Xu XR et. al.	Axin and hepatocellular carcinomas. Clevers H not et. al.	Alterations of RB1, p53 and Wnt pathways in hepatocellular carcinomas associated with hepatitis C, hepatitis B and alcoholic liver cirrhosis. Y Edamoto et. al.	Activation of the canonical Wnt/beta-catenin pathway confers growth advantages in c-Myc/E2F1 transgenic mouse model of liver...Diego F Calvisi et. al.
	5	A role for the Wnt gene family in hematopoiesis: expansion of multilineage progenitor cells. Austin TW et. al.	Mesenchymal stem cells are recruited to striated muscle by NFAT/IL-4-mediated cell fusion. Schulze M et. al.	Wnt impacts growth and differentiation in ex vivo liver development.. SZ Hussain et. al.	Murine liver activation of WNT/@b-catenin pathway leads to embryonic lethality
	6	Genetics of hepatocellular carcinoma. Buendia MA et. al.	Epimorphin(-/-) mice have increased intestinal growth, decreased susceptibility to dextran sodium sulfate colitis, and impaired spermatogenesis. Wang Y et. al.	Morphogenesis of chicken liver: identification of localized growth zones and the role of beta-catenin/Wnt in size regulation. S Suksaweang et. al.	Negative Feedback Loop of Wnt Signaling through Upregulation of Conductin/Axin2 in Colorectal and Liver Tumors. Lustig, Barbara et. al.
	7	Axin and hepatocellular carcinomas. Clevers H et. al.	Mesodermal Wnt expression promotes liver specification. Hayes S not et. al.	A role for the Wnt gene family in hematopoiesis: expansion of multilineage progenitor cells. TW Austin et. al.	Wnt impacts growth and differentiation in ex vivo liver development. Sunny Z Hussain; et. al.
	8	Inducible Cre-mediated control of gene expression in the murine gastrointestinal tract: effect of loss of beta-catenin. Ireland H et. al.	Association of the gene encoding wingless-type mammary tumor virus integration-site family member 5B (WNT5B) with type 2 diabetes. Kanazawa A et. al.	Genomic expression analysis implicates Wnt signaling pathway and extracellular matrix alterations in …. CP Plescia et. al.	Wnt impacts growth and differentiation in ex vivo liver development. Hussain, S.Z. et. al.
	9	Negative feedback loop of Wnt signaling through upregulation of conductin/axin2 in colorectal and liver tumors. Lustig B et. al.	Epidermal growth factor receptor: a novel target of the Wnt/beta-catenin pathway in liver. Tan X et. al.	Wnt Signaling Regulates B Lymphocyte Proliferation through a LEF-1 Dependent Mechanism. T Reya et. al.	WNT signaling in early liver development in a Xenopus model. McLin, V.A et. al.
	10	Regulation of cyclooxygenase-2 expression by the Wnt and ras pathways. Araki et. al.	Inducible Cre-mediated control of gene expression in the murine gastrointestinal tract: effect of loss of beta-catenin. Ireland H et. al.	Epidermal growth factor receptor: a novel target of the Wnt/beta-catenin pathway in liver. X Tan et. al.	Negative feedback loop of Wnt signaling through upregulation of conductin/axin2 in colorectal and liver tumors. Barbara Lustig et. al.
	2	Search for "(liposome or micelle[ALL])AND(sirna or (rna interference) or rnai)"
		PubFocus (Google Scholar, By CombIF)	PubFocus (Pubmed basic, By CombIF)	Google Scholar	Scirus
	Top 10 relevant Articles
	1	Effective expression of small interfering RNA in human cells. Paul CP et. al.	An siRNA-based microbicide protects mice from lethal herpes simplex virus 2 infection. Palliser D et. al.	Positional effects of short interfering RNAs targeting the human coagulation trigger Tissue Factor. T Holen et. al.	Harnessing in vivo siRNA delivery for drug discovery and therapeutic development. Xie, F.Y. et. al.
	2	Sequence-specific potent induction of IFN-alpha by short interfering RNA in plasmacytoid dendritic cells through TLR7. Hornung V et. al.	Role of LBPA and Alix in multivesicular liposome formation and endosome organization. Matsuo H et. al.	Lactosylated poly (ethylene glycol)-siRNA conjugate through acid-labile betathiopropionate linkage …. M OISHI et. al.	Lobotomy of genes: use of RNA interference in Neuroscience. Holen, T. et. al.
	3	Role of LBPA and Alix in multivesicular liposome formation and endosome organization. Matsuo H et. al.	Sequence-specific potent induction of IFN-alpha by short interfering RNA in plasmacytoid dendritic cells through TLR7. Hornung V et. al.	Reconstituted influenza virus envelopes as an efficient carrier system for cellular delivery of …. J de Jonge et. al.	RNA interference: new drugs on the horizon. Bradbury, J. et. al.
	4	Potent and persistent in vivo anti-HBV activity of chemically modified siRNAs. Morrissey DV et. al.	Potent and persistent in vivo anti-HBV activity of chemically modified siRNAs. Morrissey DV et. al.	Drug delivery in biotechnology: present and futureA Dominz-Gil et. al.	Inhibition of EGFP expression by siRNA in EGFP-stably expressing Huh-7 cells. Cao, M. et. al.
	5	Sequence-dependent stimulation of the mammalian innate immune response by synthetic siRNA. Judge AD et. al.	Amphiphysin 2 (Bin1) and T-tubule biogenesis in muscle. Lee E et. al.	Modulation of gene expression by antisense and antigene oligodeoxynucleotides and small interfering …. RI Mahato et. al.	siRNA-containing liposomes modified with polyarginine effectively silence the targeted gene. Chunling Zhang et. al.
	6	Amphiphysin 2 (Bin1) and T-tubule biogenesis in muscle. Lee E et. al.	Modulation of receptor recycling and degradation by the endosomal kinesin KIF16B. Hoepfner S et. al.	Review: Abstract P Releases et. al.	The therapeutic potential of RNA interference. Uprichard, S.L.
	7	An siRNA-based microbicide protects mice from lethal herpes simplex virus 2 infection. Palliser D et. al.	Sequence-dependent stimulation of the mammalian innate immune response by synthetic siRNA. Judge AD et. al.	Biopharmaceutical benchmarks 2006. G Walsh et. al.	Gene silencing in primary and metastatic tumors by small interfering RNA delivery in mice: Quantitative analysis using... Takahashi, Y. et. al.
	8	Dynamin and the actin cytoskeleton cooperatively regulate plasma membrane invagination by BAR and F-BAR proteins. Itoh T et. al.	RNAi tackles a sexually transmitted disease. Cristofaro P et. al.	Molecular Targeting of Drug Delivery Systems to Cancer. T Minko et. al.	Asymmetry of intronic pre-miRNA structures in functional RISC assembly. Lin, S.L. et. al.
	9	Modulation of receptor recycling and degradation by the endosomal kinesin KIF16B. Hoepfner S et. al.	Effective expression of small interfering RNA in human cells. Paul CP et. al.	DNA-based therapeutics and DNA delivery systems: a comprehensive review. SD Patil et. al.	Silence is golden: can RNA interference therapeutics deliver? Beal, J., Drug Discovery Today, Feb 2005
	10	Intravenous RNA interference gene therapy targeting the human epidermal growth factor receptor prolongs survival in intracranial brain cancer. Zhang Y et. al.	Intravesical administration of small interfering RNA targeting PLK-1 successfully prevents the growth of bladder cancer. Nogawa M et. al.	From cell penetrating peptides to peptoids and polyamines as novel artificial molecular transporters. K Schmitz et. al.	[Reversal of multi-drug resistance in ovarian cancer cell by RNA interference.] Jiang-Yan Lou et. al.
	3	Search for "(somite[ti] or somites[ti])AND(segmentation)"
		PubFocus (Google Scholar, By CombIF)	PubFocus (Pubmed basic, By CombIF)	Google Scholar	Scirus
	Top 10 relevant Articles
	1	Defects in somite formation in lunatic fringe-deficient mice. Zhang N et. al.	Retinoic acid controls the bilateral symmetry of somite formation in the mouse embryo. Vermot J et. al.	FGF Signaling Controls Somite Boundary Position and Regulates Segmentation Clock Control of …. J Dubrulle et. al.	Eph signaling is required for segmentation and differentiation of the somites. Durbin, Lindsey et. al.
	2	FGF signaling controls somite boundary position and regulates segmentation clock control of spatiotemporal Hox gene activation. Dubrulle J et. al.	Instability of Hes7 protein is crucial for the somite segmentation clock. Hirata H et. al.	Eph signaling is required for segmentation and differentiation of the somites. L Durbin et. al.	Real-time imaging of the somite segmentation clock: revelation of unstable oscillators in the individual presomitic mesoderm... Yoshito Masamizu et. al.
	3	Notch signalling and the synchronization of the somite segmentation clock. Jiang YJ et. al.	Cell dynamics during somite boundary formation revealed by time-lapse analysis. Kulesa PM et. al.	Notch signalling and the synchronization of the somite segmentation clock.. YJ Jiang et. al.	beamter/deltaC and the role of Notch ligands in the zebrafish somite segmentation, hindbrain neurogenesis and hypochord... Dörthe Jülich et. al.
	4	Notch1 is required for the coordinate segmentation of somites. Conlon RA et. al.	FGF signaling controls somite boundary position and regulates segmentation clock control of spatiotemporal Hox gene activation. Dubrulle J et. al.	Tbx24, encoding a T-box protein, is mutated in the zebrafish somite-segmentation mutant fused somites. M Nikaido et. al.	beamter/deltaC and the role of Notch ligands in the zebrafish somite segmentation, hindbrain neurogenesis and hypochord... Tubingen 2000 Screen Consortium et. al.
	5	Requirement of the paraxis gene for somite formation and musculoskeletal patterning. Burgess R et. al.	Microinjection of synthetic Xhox-1A homeobox mRNA disrupts somite formation in developing Xenopus embryos. Harvey RP et. al.	Dynamic expression of lunatic fringe suggests a link between notch signaling and an autonomous cellular oscillator driving somite segmentation. A Aulehla et. al.	The somite segmentation clock: it takes a licking and keeps on ticking. Julie C Kiefer
	6	Lunatic fringe is an essential mediator of somite segmentation and patterning. Evrard YA et. al.	Notch signalling and the synchronization of the somite segmentation clock. Jiang YJ et. al.	The lunatic fringe gene is a target of the molecular clock linked to somite segmentation in avian embryo. MJ McGrew et. al.	Zebrafish GADD45? genes are involved in somite segmentation. Kawahara, Atsuo et. al.
	7	Eph signaling is required for segmentation and differentiation of the somites. Durbin L et. al.	lunatic fringe is an essential mediator of somite segmentation and patterning. Evrard YA et. al.	lunatic fringe is an essential mediator of somite segmentation and patterning.. YA Evrard et. al.	Sfrp1 and Sfrp2 regulate anteroposterior axis elongation and somite segmentation during mouse embryogenesis. Wataru Satoh et. al.
	8	The making of the somite: molecular events in vertebrate segmentation. Saga Y et. al.	Defects in somite formation in lunatic fringe-deficient mice. Zhang N et. al.	Zebrafish Mesp family genes, mesp-a and mesp-b are segmentally expressed in the presomitic mesoderm, and Mesp-b confers the anterior identity to the developing somites. A Sawada et. al.	Instability of Hes7 protein is crucial for the somite segmentation clock. Hiromi Hirata et. al.
	9	The lunatic fringe gene is a target of the molecular clock linked to somite segmentation in avian embryos. McGrew MJ et. al.	Requirement of the paraxis gene for somite formation and musculoskeletal patterning. Burgess R et. al.	The making of the somite: molecular events in vertebrate segmentation. Y Saga et. al.	A Notch feeling of somite segmentation and beyond. Rida, P.C.G. et. al.
	10	Mesp2 initiates somite segmentation through the Notch signalling pathway. Takahashi Y et. al.	Tbx24, encoding a T-box protein, is mutated in the zebrafish somite-segmentation mutant fused somites. Nikaido M not et. al.	Dynamic expression and essential functions of Hes7 in somite segmentation. Y Bessho et. al.	Dynamic expression and essential functions of Hes7 in somite segmentation. Bessho, Yasumasa et. al.
	4	Search for "(progesterone[ti])AND(ovulation[ti])"
		PubFocus (Google Scholar, By CombIF)	PubFocus (Pubmed basic, By CombIF)	Google Scholar	Scirus
	Top 10 relevant Articles
	1	Progesterone-regulated genes in the ovulation process: ADAMTS-1 and cathepsin L proteases. Robker RL et. al.	Ovulation in rhesus monkeys suppressed by intranasal administration of progesterone and norethisterone. Anand Kumar TC et. al.	Effect of hypothalamic lesions on progesterone-induced ovulation in the hen.R CL et. al.	A proposed mechanism for progesterone regulation of trophoblast MMP2 transcription independent of classical progesterone... Goldman, Shlomit et. al.
	2	Midcycle administration of a progesterone synthesis inhibitor prevents ovulation in primates. Hibbert ML et. al.	Prediction of ovulation by progesterone. Djahanbakhch O et. al.	Midcycle administration of a progesterone synthesis inhibitor prevents ovulation in primates. ML Hibbert et. al.	Novel aspects in the regulation of follicular development and ovulation rate: forum introduction. Juengel, Jennifer L., Reproductive Biology and Endocrinology, Apr 2006
	3	Prediction of ovulation by progesterone. Djahanbakhch O et. al.	Progesterone-regulated genes in the ovulation process: ADAMTS-1 and cathepsin L proteases. Robker RL et. al.	Effects of high and low preovulatory concentrations of progesterone on ovulation from the isolated …. PV Holmes et. al.	Progesterone improves the number and quality of hormone induced Fowler toad ( Bufo fowleri ) oocytes. Browne, Robert K. et. al.
	4	Evidence for a critical role of progesterone in the regulation of the midcycle gonadotropin surge and ovulation. Batista MC et. al.	Midcycle administration of a progesterone synthesis inhibitor prevents ovulation in primates. Hibbert ML et. al.	Progesterone-regulated genes in the ovulation process: ADAMTS-1 and cathepsin L proteases. RL Robker et. al.	Embryonic exposure to the fungicide vinclozolin causes virilization of females and alteration of progesterone receptor... Buckley, Jill et. al.
	5	Application of a method for estimating day of ovulation using urinary estrogen and progesterone metabolites. Baird DD et. al.	Inhibition of small ubiquitin-related modifier-1 expression by luteinizing hormone receptor stimulation is linked to induction of progesterone receptor during ovulation in mouse granulosa cells. Shao R et. al.	[CITATION] A neural timing factor in the mechanism by which progesterone advances ovulation in the cyclic rat. JW Everett et. al.	Endocrine and cellular characteristics of corpora lutea from cows with a delayed post-ovulatory progesterone rise. R S Robinson et. al.
	6	Growth hormone (GH)-binding protein regulation by estrogen, progesterone, and gonadotropins in human: the effect of ovulation induction with menopausal gonadotropins, GH, and gestation. Blumenfeld Z et. al.	Serum levels of follicle stimulating hormone and luteinizing hormone and of plasma progesterone related to ovulation by corpus luteum biopsy. Yussman MA et. al.	The biphasic effect of progesterone on ovulation in the rat. GH Zeilmaker et. al.	Influence of ovarian hyperstimulation and ovulation induction on the cytoskeletal dynamics and developmental competence of... Seung Tae Lee et. al.
	7	Role of progesterone in the modulation of the preovulatory surge of gonadotropins and ovulation in the pregnant mare's serum gonadotropin-primed immature rat and the adult rat. Rao IM et. al.	A NOVEL PATHWAY INVOLVING PROGESTERONE RECEPTOR, ENDOTHELIN-2, AND ENDOTHELIN RECEPTOR B CONTROLS OVULATION IN MICE. Palanisamy GS et. al.	Evidence for a critical role of progesterone in the regulation of the midcycle gonadotropin surge and ovulation. MC Batista et. al.	Progesterone withdrawal effects in the open field test can be predicted by elevated plus maze performance. Magnus Löfgren et. al.
	8	Ovulation in rhesus monkeys suppressed by intranasal administration of progesterone and norethisterone. Anand Kumar TC et. al.	TIMING OF OVULATION FOLLOWING PROGESTERONE WITHDRAWAL IN THE RAT. HOFFMANN JC et. al.	Combined intrauterine triplet and ectopic pregnancy following pronuclear embryo transfer in a patient with elevated serum progesterone during ovulation induction. S Smith et. al.	Allopregnanolone concentration and mood-a bimodal association in postmenopausal women treated with oral progesterone. Lotta Andréen et. al.
	9	Periovulatory progesterone concentration in the peripheral plasma of the rhesus monkey with a methodologic note on the detection of ovulation. Johansson ED et. al.	A POSSIBLE HYPOTHALAMIC SITE OF ACTION OF PROGESTERONE IN THE FACILITATION OF OVULATION IN THE RAT. BARRACLOUGH CA et. al.	Using the ratio of urinary oestrogen and progesterone metabolites to estimate day of ovulation. DD Baird et. al.	Steroid receptors and Mammalian penile development: an unexpected role for progesterone receptor? Emily Willingham et. al.
	10	The relationship between ovarian progesterone and proteolytic enzyme activity during ovulation in the gonadotropin-treated immature rat. Iwamasa J et. al.	Amphibian ovulation in vitro induced by mammalian pituitary hormones and progesterone. BERGERS AC et. al.	[CITATION] The effect of progesterone on ovulation in the Japanese quail. HC Lin et. al.	Prostaglandin f upregulates uterine immune defenses in the presence of the immunosuppressive steroid progesterone. Gregory S Lewis et. al.
	5	Search for "(histone methylation[ALL])"
		PubFocus (Google Scholar, By CombIF)	PubFocus (Pubmed basic, By CombIF)	Google Scholar	Scirus
	Top 10 relevant Articles
	1	A histone H3 methyltransferase controls DNA methylation in Neurospora crassa. Tamaru H et. al.	Reversing histone methylation. Bannister AJ et. al.	ARGONAUTE 4 Control of Locus-Specific siRNA Accumulation and DNA and Histone Methylation. D Zilberman et. al.	The antisense strand of small interfering RNAs directs histone methylation and transcriptional gene silencing in human cells. Marc S Weinberg et. al.
	2	Loss of the Suv39h histone methyltransferases impairs mammalian heterochromatin and genome stability. Peters AH et. al.	LSD1 demethylates repressive histone marks to promote androgen-receptor-dependent transcription. Metzger E et. al.	Role of Histone H 3 Lysine 27 Methylation in Polycomb-Group Silencing. R Cao et. al.	Reversing histone methylation. Andrew J Bannister et. al.
	3	Histone demethylation mediated by the nuclear amine oxidase homolog LSD1. Shi Y et. al.	Polycomb group protein ezh2 controls actin polymerization and cell signaling. Su IH et. al.	Transcription regulation by histone methylation: interplay between different covalent modifications …. Y Zhang et. al.	Mapping global histone methylation patterns in the coding regions of human genes. Feng Miao et. al.
	4	Vernalization requires epigenetic silencing of FLC by histone methylation. Bastow R et. al.	hDOT1L links histone methylation to leukemogenesis. Okada Y et. al.	Methylation of Histone H4 at Arginine 3 Facilitating Transcriptional Activation by Nuclear Hormone …. H Wang et. al.	hDOT1L links histone methylation to leukemogenesis. Yuki Okada et. al.
	5	Transcription regulation by histone methylation: interplay between different covalent modifications of the core histone tails. Zhang Y et. al.	Histone demethylation mediated by the nuclear amine oxidase homolog LSD1. Shi Y et. al.	Histone methylation in transcriptional control. T Kouzarides et. al.	Patterns of global DNA and histone methylation appear to be similar in normal, dysplastic and neoplastic oral epithelium of... Chandrika J Piyathilake et. al.
	6	A transcriptional switch mediated by cofactor methylation. Xu W et. al.	Role of histone H2A ubiquitination in Polycomb silencing. Wang H et. al.	The Methyl-CpG-binding Protein MeCP2 Links DNA Methylation to Histone Methylation. F Fuks et. al.	hDOT1L Links Histone Methylation to Leukemogenesis Okada, Y. et. al.
	7	Partitioning and plasticity of repressive histone methylation states in mammalian chromatin. Peters AH et. al.	Vernalization requires epigenetic silencing of FLC by histone methylation. Bastow R et. al.	Dependence of Heterochromatic Histone H3 Methylation Patterns on the Arabidopsis Gene DDM1. AV Gendrel et. al.	A chromosomal memory triggered by Xist regulates histone methylation in X inactivation. Alexander Kohlmaier et. al.
	8	Histone methylation: dynamic or static? Bannister AJ et. al.	Active recruitment of DNA methyltransferases regulates interleukin 4 in thymocytes and T cells. Makar KW et. al.	The Paf1 complex is required for histone H3 methylation by COMPASS and Dot1p: linking transcriptional elongation to histone methylation. NJ Krogan et. al.	Involvement of Histone Methylation and Phosphorylation in Regulation of Transcription by Thyroid Hormone Receptor Li, Jiwen et. al.
	9	The many faces of histone lysine methylation. Lachner M et. al.	CHROMATIN MODIFICATIONS BY METHYLATION AND UBIQUITINATION: Implications in the Regulation of Gene Expression. Shilatifard A et. al.	Translating the Histone Code. T Jenuwein et. al.	Gfi1b alters histone methylation at target gene promoters and sites of gamma-satellite containing heterochromatin. Lothar Vassen et. al.
	10	Gene silencing: trans-histone regulatory pathway in chromatin. Briggs SD et. al.	Chromatin Modifications by Methylation and Ubiquitination: Implications in the Regulation of Gene Expression. Shilatifard A et. al.	Histone methylation versus histone acetylation: new insights into epigenetic regulation. JC Rice et. al.	The BUR1 cyclin-dependent protein kinase is required for the normal pattern of histone methylation by SET2. Yaya Chu et. al.
	6	Search for "(catalytic antibod*[TI])OR(abzyme*[ti])"
		PubFocus (Google Scholar, By CombIF)	PubFocus (Pubmed basic, By CombIF)	Google Scholar	Scirus
	Top 10 relevant Articles
	1	Catalytic antibodies. Tramontano A et. al.	Catalytic antibodies. Shokat KM et. al.	Crystal structure of a catalytic antibody with a serine protease active site. GW Zhou et. al.	Physiopathology of catalytic antibodies: the case for factor VIII-hydrolyzing immunoglobulin G. Bharath Wootla et. al.
	2	Catalytic antibodies. Benkovic SJ et. al.	Catalytic antibodies. Benkovic SJ et. al.	Routes to catalysis: structure of a catalytic antibody and comparison with its natural counterpart. MR Haynes et. al.	Herbicide-resistance conferred by expression of a catalytic antibody in Arabidopsis thaliana. Yael Weiss et. al.
	3	At the crossroads of chemistry and immunology: catalytic antibodies. Lerner RA et. al.	Immunology. Catalytic antibody bridges innate and adaptive immunity. Nathan C et. al.	A catalytic antibody against cocaine prevents cocaine's reinforcing and toxic effects in rats. B Mets et. al.	Pathogenicity of catalytic antibodies: catalytic activity of Bence Jones proteins from myeloma patients with renal... Kinji Matsuura et. al.
	4	Efficient aldolase catalytic antibodies that use the enamine mechanism of natural enzymes. Wagner J et. al.	Structural convergence in the active sites of a family of catalytic antibodies. Charbonnier JB et. al.	Monoclonal Anti-Idiotypic Antibodies as Functional Internal Images of Enzyme Active Sites: Production of a Catalytic Antibody with a Cholinesterase Activity. L Izadyar et. al.	A modelling study of a non-concerted hydrolytic cycloaddition reaction by the catalytic antibody H11. Rachel L Clark et. al.
	5	Crystal structure of a catalytic antibody with a serine protease active site. Zhou GW et. al.	Efficient aldolase catalytic antibodies that use the enamine mechanism of natural enzymes. Wagner J et. al.	Phage display of a catalytic antibody to optimize affinity for transition-state analog binding. M Baca et. al.	A modelling study of a non-concerted hydrolytic cycloaddition reaction by the catalytic antibody H11. Clark, R.L. et. al.
	6	Routes to catalysis: structure of a catalytic antibody and comparison with its natural counterpart. Haynes MR et. al.	Crystal structure of a catalytic antibody with a serine protease active site. Zhou GW et. al.	Toward antibody-directed "abzyme" prodrug therapy, ADAPT: Carbamate prodrug activation by a catalytic antibody and its in vitro application to human tumor cell killing. P Wentworth et. al.	A catalytic antibody heavy chain HpU-2 degrading its epitope peptide and H. pylori urease. Emi Hifumi et. al.
	7	Catalytic antibodies. Shokat KM et. al.	Routes to catalysis: structure of a catalytic antibody and comparison with its natural counterpart. Haynes MR et. al.	The interplay between binding energy and catalysis in the evolution of a catalytic antibody.. HD Ulrich et. al.	Pathophysiology of catalytic antibodies. Sébastien Lacroix-Desmazes et. al.
	8	Structural convergence in the active sites of a family of catalytic antibodies. Charbonnier JB et. al.	An unexpectedly efficient catalytic antibody operating by ping-pong and induced fit mechanisms. Wirsching P et. al.	In vivo activity in a catalytic antibody-prodrug system: Antibody catalyzed etoposide prodrug …. D Shabat et. al.	A catalytic antibody heavy chain HpU-2 degrading its epitope peptide and H. pylori urease. Hifumi, E. et. al.
	9	A new strategy for the generation of catalytic antibodies. Shokat KM et. al.	At the crossroads of chemistry and immunology: catalytic antibodies. Lerner RA et. al.	Crystal Structure of the Complex of a Catalytic Antibody Fab Fragment with a Transition State Analog …. J Charbonnier et. al.	Pathophysiology of catalytic antibodies. Lacroix-Desmazes, S. et. al.
	10	Catalytic antibodies with lipase activity and R or S substrate selectivity. Janda KD et. al.	Generation of a catalytic antibody by site-directed mutagenesis. Baldwin E et. al.	Catalytic antibody model and mutagenesis implicate arginine in transition-state stabilization.. VA Roberts et. al.	[Super catalytic antibodies (antigenase) capable of destroying H. pylori urease]. Uda Taizo et. al.
	7	Search for "(pathogenicity island*[TI])"
		PubFocus (Google Scholar, By CombIF)	PubFocus (Pubmed basic, By CombIF)	Google Scholar	Scirus
	Top 10 relevant Articles
	1	cag, a pathogenicity island of Helicobacter pylori, encodes type I-specific and disease-associated virulence factors. Censini S et. al.	Nod1 responds to peptidoglycan delivered by the Helicobacter pylori cag pathogenicity island. Viala J et. al.	cag, a pathogenicity island of Helicobacter pylori, encodes type I-specific and disease-associated …. S Censini et. al.	Prevalence of Pathogenicity Island IICFT073 Genes among Extraintestinal Clinical Isolates of Escherichia coli. Parham, Nick J. et. al.
	2	Salmonella pathogenicity island 2-dependent evasion of the phagocyte NADPH oxidase. Vazquez-Torres A et. al.	Salmonella pathogenicity island 2-dependent evasion of the phagocyte NADPH oxidase. Vazquez-Torres A et. al.	A cloned pathogenicity island from enteropathogenic Escherichia coli confers the attaching and …. TK McDaniel et. al.	Horizontal Transfer of the High-Pathogenicity Island of Yersinia pseudotuberculosis. Lesic, Biliana et. al.
	3	Pathogenicity islands and the evolution of microbes. Hacker J et. al.	Pathogenicity islands: bacterial evolution in quantum leaps. Groisman EA et. al.	Salmonella Pathogenicity Island 2-Dependent Evasion of the Phagocyte NADPH Oxidase. A Vazquez-Torres et. al.	The Salmonella selC locus contains a pathogenicity island mediating intramacrophage survival. Blanc-Potard, A B et. al.
	4	Nod1 responds to peptidoglycan delivered by the Helicobacter pylori cag pathogenicity island. Viala J et. al.	Modulation of virulence within a pathogenicity island in vancomycin-resistant Enterococcus faecalis. Shankar N et. al.	Molecular Evolution of a Pathogenicity Island from Enterohemorrhagic Escherichia coli O157: H7. NT Perna et. al.	ppGpp with DksA controls gene expression in the locus of enterocyte effacement (LEE) pathogenicity island of... Noriko Nakanishi et. al.
	5	Pathogenicity islands of virulent bacteria: structure, function and impact on microbial evolution. Hacker J et. al.	A bacteriophage encoding a pathogenicity island, a type-IV pilus and a phage receptor in cholera bacteria. Karaolis DK et. al.	Abacteriophage encoding a pathogenicity island, a type-IV pilusanda phage receptor incholera …. DKR Karaolis et. al.	Identification of a DNA Methyltransferase Gene Carried on a Pathogenicity Island-Like Element (VPAI) in Vibrio... Hui-Zhen Wang et. al.
	6	Identification of a pathogenicity island required for Salmonella survival in host cells. Ochman H et. al.	Negative regulation of Salmonella pathogenicity island 2 is required for contextual control of virulence during typhoid. Coombes BK et. al.	Characterization of a large chromosomal" high-pathogenicity island" in biotype 1B Yersinia …. E Carniel et. al.	Subtyping of uropathogenic Escherichia coli according to the pathogenicity island encoding uropathogenic-specific protein:... Sojun Kanamaru et. al.
	7	Modulation of virulence within a pathogenicity island in vancomycin-resistant Enterococcus faecalis. Shankar N et. al.	Small RNA genes expressed from Staphylococcus aureus genomic and pathogenicity islands with specific expression among pathogenic strains. Pichon C et. al.	Genes encoding putative effector proteins of the type III secretion system of Salmonella pathogenicity island 2 are required for bacterial virulence and proliferation in macrophages. M Hensel et. al.	Intracellular Salmonella enterica Redirect Exocytic Transport Processes in a Salmonella Pathogenicity Island 2-Dependent... Volker Kuhle et. al.
	8	A Vibrio cholerae pathogenicity island associated with epidemic and pandemic strains. Karaolis DK et. al.	Salmonella pathogenicity island 2 mediates protection of intracellular Salmonella from reactive nitrogen intermediates. Chakravortty D et. al.	Macrophage-dependent induction of the Salmonella pathogenicity island 2 type III secretion system …. DM Cirillo et. al.	Describing ancient horizontal gene transfers at the nucleotide and gene levels by comparative pathogenicity island genometrics. F Collyn et. al.
	9	A cloned pathogenicity island from enteropathogenic Escherichia coli confers the attaching and effacing phenotype on E. coli K-12. McDaniel TK et. al.	Pathogenicity islands and the evolution of microbes. Hacker J et. al.	Prevalence of the HHigh-Pathogenicity Island” of Yersinia Species among Escherichia coli Strains …. S Schubert et. al.	The Helicobacter pylori cag pathogenicity island protein CagN is a bacterial membrane-associated protein that is processed... Kevin M Bourzac et. al.
	10	Dissecting virulence: systematic and functional analyses of a pathogenicity island. Deng W et. al.	Transfer RNAs and pathogenicity islands. Hou YM et. al.	A third secreted protein that is encoded by the enteropathogenic Escherichia coli pathogenicity island is required for transduction of signals and for attaching and effacing activities in host cells. LC Lai et. al.	Presence/absence polymorphism for alternative pathogenicity islands in Pseudomonas viridiflava, a pathogen of Arabidopsis. Hitoshi Araki et. al.
	8	Search for "(SARS[ALL])AND(vaccine)"
		PubFocus (Google Scholar, By CombIF)	PubFocus (Pubmed basic, By CombIF)	Google Scholar	Scirus
	Top 10 relevant Articles
	1	The Genome sequence of the SARS-associated coronavirus. Marra MA et. al.	Structure of SARS coronavirus spike receptor-binding domain complexed with receptor. Li F et. al.	Effects of a SARS-associated coronavirus vaccine in monkeys. W Gao et. al.	Immunogenicity and protective efficacy in monkeys of purified inactivated Vero-cell SARS vaccine. Qin, E. et. al.
	2	Are we ready for pandemic influenza? Webby RJ et. al.	Structural biology. Adaptation of SARS coronavirus to humans. Holmes KV et. al.	Inactivated SARS-CoV vaccine elicits high titers of spike protein-specific antibodies that block …. Y He et. al.	Immunogenicity and protective efficacy in monkeys of purified inactivated Vero-cell SARS vaccine. Ede Qin et. al.
	3	A DNA vaccine induces SARS coronavirus neutralization and protective immunity in mice. Yang ZY et. al.	Infectious diseases. One year after outbreak, SARS virus yields some secrets. Enserink M not et. al.	Immunogenicity of SARS inactivated vaccine in BALB/c mice.. S Xiong et. al.	Comparative evaluation of two severe acute respiratory syndrome (SARS) vaccine candidates in mice challenged with SARS... Raymond H See et. al.
	4	Effects of a SARS-associated coronavirus vaccine in monkeys. Gao W et. al.	Medicine. Caution urged on SARS vaccines. Marshall E et. al.	Inactivated SARS-CoV Vaccine Prepared from Whole Virus Induces a High Level of Neutralizing …. L Tang et. al.	Obstacles and advances in SARS vaccine development. Taylor, D.R.
	5	Mucosal immunisation of African green monkeys (Cercopithecus aethiops) with an attenuated parainfluenza virus expressing the SARS coronavirus spike protein for the prevention of SARS. Bukreyev A et. al.	Are we ready for pandemic influenza? not. Webby RJ et. al.	A subcutaneously injected UV-inactivated SARS coronavirus vaccine elicits systemic humoral immunity …. N Takasuka et. al.	Immunological characterizations of the nucleocapsid protein based SARS vaccine candidates. Liu, S.J. et. al.
	6	Medicine. Caution urged on SARS vaccines. Marshall E et. al.	A DNA vaccine induces SARS coronavirus neutralization and protective immunity in mice. Yang ZY et. al.	SARS CTL vaccine candidates; HLA supertype-, genome-wide scanning and biochemical validation. C Sylvester-Hvid et. al.	Immunological characterizations of the nucleocapsid protein based SARS vaccine candidates. Shih-Jen Liu et. al.
	7	Severe acute respiratory syndrome. Chan-Yeung M et. al.	Annulling a dangerous liaison: vaccination strategies against AIDS and tuberculosis. Kaufmann SH et. al.	A DNA vaccine induces SARS coronavirus neutralization and protective immunity in mice. Z Yang et. al.	Obstacles and advances in SARS vaccine development. Deborah R Taylor
	8	Virology. The SARS coronavirus: a postgenomic era. Holmes KV et. al.	Virology. The SARS coronavirus: a postgenomic era. Holmes KV et. al.	[CITATION] SARS-Associated Coronavirus. KV Holmes et. al.	Evaluation of modified vaccinia virus Ankara based recombinant SARS vaccine in ferrets. Markus Czub et. al.
	9	Severe acute respiratory syndrome coronavirus spike protein expressed by attenuated vaccinia virus protectively immunizes mice. Bisht H et. al.	The Genome sequence of the SARS-associated coronavirus. Marra MA et. al.	SARS Vaccine Development. S Jiang et. al.	SARS vaccine protective in mice. Konrad Stadler et. al.
	10	Structure of SARS coronavirus spike receptor-binding domain complexed with receptor. Li F et. al.	Infectious diseases. Calling all coronavirologists. Enserink M et. al.	Induction of SARS-nucleoprotein-specific immune response by use of DNA vaccine.. MS Zhu et. al.	SARS vaccine development. Shibo Jiang et. al.
	9	Search for "(cyanobacter* AND photosynthesis[TI])"
		PubFocus (Google Scholar, By CombIF)	PubFocus (Pubmed basic, By CombIF)	Google Scholar	Scirus
	Top 10 relevant Articles
	1	Marine ecosystems: bacterial photosynthesis genes in a virus. Mann NH et. al.	Structure of the cytochrome b6f complex of oxygenic photosynthesis: tuning the cavity. Kurisu G et. al.	The Role of Carbonic Anhydrase in Photosynthesis. MR Badger et. al.	alpha-Tocopherol plays a role in photosynthesis and macronutrient homeostasis of the cyanobacterium Synechocystis sp. PCC... Yumiko Sakuragi et. al.
	2	THE CHLOROPHYLL-CAROTENOID PROTEINS OF OXYGENIC PHOTOSYNTHESIS. Green BR et. al.	Marine ecosystems: bacterial photosynthesis genes in a virus. Mann NH et. al.	Photosynthesis and Structure of Benthic Microbial Mats: Microelectrode and SEM Studies of Four …. BB Jorgensen et. al.	Active photosynthesis in cyanobacterial mutants with directed modifications in the ligands for two iron-sulfur clusters on... Mannan, R M et. al.
	3	2-Methylhopanoids as biomarkers for cyanobacterial oxygenic photosynthesis. Summons RE et. al.	Photosynthesis: the electron transport system of green plants. Bishop NI et. al.	The role of iron in phytoplankton photosynthesis, and the potential for iron-limitation of primary …. RJ Geider et. al.	An internal antisense RNA regulates expression of the photosynthesis gene isiA. Ulf Dühring et. al.
	4	Molecular evidence for the early evolution of photosynthesis. Xiong J et. al.	Biomarker evidence for photosynthesis during neoproterozoic glaciation. Olcott AN et. al.	Photoinhibition and Recovery of Photosynthesis in psbA Gene-Inactivated Strains of Cyanobacterium …. Z Krupa et. al.	High-light-induced changes on photosynthesis, pigments, sugars, lipids and antioxidant enzymes in freshwater (Nostoc... Rupali Bhandari et. al.
	5	Photosynthesis: a new step in oxygen evolution. Jones MR et. al.	Segregation of nitrogen fixation and oxygenic photosynthesis in the marine cyanobacterium Trichodesmium. Berman-Frank I et. al.	Quantification of the Contribution of CO2, HCO3-, and External Carbonic Anhydrase to Photosynthesis at Low Dissolved Inorganic Carbon in Chlorella saccharophila. TG Williams et. al.	Photosynthesis in the archean era. John M Olson, Photosynth Res, May 2006
	6	Photosynthesis and Inorganic Carbon Usage by the Marine Cyanobacterium, Synechococcus sp. Badger MR et. al.	Photosynthesis. Splitting water. Dismukes GC et. al.	Mutagenesis by random cloning of an Escherichia coli kanamycin resistance gene into the genome of the cyanobacterium Synechocystis PCC 6803: selection of mutants defective in photosynthesis. F Chauvat et. al.	Effect of UV-B on photosynthesis, membrane lipids and MAAs in marine cyanobacterium, Phormidium corium (Agardh) Gomont. Rupali Bhandari et. al.
	7	Bacterial photosynthesis in surface waters of the open ocean. Kolber ZS et. al.	Evolution. When did photosynthesis emerge on Earth?. De Marais DJ et. al.	Photosynthesis and photorespiration in a mutant of the cyanobacterium Synechocystis PCC 6803 lacking …. Y Marcus et. al.	Incorporation of different N sources and light response curves of nitrogenase and photosynthesis by cyanobacterial blooms... Yoanna Ariosa et. al.
	8	Kranz anatomy is not essential for terrestrial C4 plant photosynthesis. Voznesenskaya EV et. al.	Molecular evidence for the early evolution of photosynthesis. Xiong J et. al.	Photoadaptations of Photosynthesis and Carbon Metabolism by Phytoplankton from McMurdo Sound. RB Rivkin et. al.	Book Review on: G.C. Papageorgiou and Govindjee (Eds.), Chlorophyll a Fluorescence - A Signature of Photosynthesis. Buschmann, C., Journal of Plant Physiology, Apr 2006
	9	Photosynthesis-induced biofilm calcification and calcium concentrations in Phanerozoic oceans. Arp G et. al.	The evolution of photosynthesis. Olson JM et. al.	The Relationship between Ribulose Bisphosphate Concentration, Dissolved Inorganic Carbon (DIC) Transport and DIC-Limited Photosynthesis in the Cyanobacterium Synechococcus leopoliensis Grown at Different Concentrations of Inorganic Carbon. WP Mayo et. al.	Evolution and unique bioenergetic mechanisms in oxygenic photosynthesis. Iverson, T.M., Current Opinion in Chemical Biology, Apr 2006
	10	Segregation of nitrogen fixation and oxygenic photosynthesis in the marine cyanobacterium Trichodesmium. Berman-Frank I et. al.	Photosynthesis genes in marine viruses yield proteins during host infection. Lindell D et. al.	Photosynthesis and respiration in cyanobacteria. WFJ Vermaas et. al.	Potassium-induced inhibition of photosynthesis and associated electron transport chain of Microcystis: Implication for... Shukla, B. et. al.
	10	Search for "(quantum dot*[ti])AND(fluorescen*)"
		PubFocus (Google Scholar, By CombIF)	PubFocus (Pubmed basic, By CombIF)	Google Scholar	Scirus
	Top 10 relevant Articles
	1	Quantum dot bioconjugates for ultrasensitive nonisotopic detection. Chan WC et. al.	Quantum dots for live cells, in vivo imaging, and diagnostics. Michalet X et. al.	Quantum-dot-tagged microbeads for multiplexed optical coding of biomolecules. M Han et. al.	Scanning near-field optical microscope working with a CdSe?ZnS quantum dot based optical detector. L. Aigouy et. al.
	2	Quantum dots: DNA detectives. Dubertret B et. al.	Quantum dots spectrally distinguish multiple species within the tumor milieu in vivo. Stroh M et. al.	Long-term multiple color imaging of live cells using quantum dot bioconjugates. JK Jaiswal et. al.	Registration of single quantum dots using cryogenic laser photolithography. Kwan H. Lee et. al.
	3	Quantum dots for live cells, in vivo imaging, and diagnostics. Michalet X et. al.	Tracking metastatic tumor cell extravasation with quantum dot nanocrystals and fluorescence emission-scanning microscopy. Voura EB et. al.	Diffusion Dynamics of Glycine Receptors Revealed by Single-Quantum Dot Tracking. M Dahan et. al.	Efficient vacuum ultraviolet light frequency downconversion by thin films of CdSe quantum dots. A. Kaplan et. al.
	4	In vivo imaging of quantum dots encapsulated in phospholipid micelles. Dubertret B et. al.	Water-soluble quantum dots for multiphoton fluorescence imaging in vivo. Larson DR et. al.	Self-assembly of CdSe-ZnS quantum dot bioconjugates using an engineered recombinant protein. H Mattoussi et. al.	In situ resonant x-ray study of vertical correlation and capping effects during GaN?AlN quantum dot growth. J. Coraux et. al.
	5	Quantum-dot-tagged microbeads for multiplexed optical coding of biomolecules. Han M et. al.	In vivo imaging of quantum dots encapsulated in phospholipid micelles. Dubertret B et. al.	Near-infrared fluorescent type II quantum dots for sentinel lymph node mapping. N Biotechnology et. al.	Time-resolved and antibunching experiments on single quantum dots at 1300 nm. C. Zinoni et. al.
	6	Quantum correlation among photons from a single quantum dot at room temperature Michler P et. al.	Quantum dot bioconjugates for ultrasensitive nonisotopic detection. Chan WC et. al.	Avidin: a natural bridge for quantum dot-antibody conjugates. ER Goldman et. al.	Characterization of blinking dynamics in quantum dot ensembles using image correlation spectroscopy. Alexia I. Bachir et. al.
	7	In vivo cancer targeting and imaging with semiconductor quantum dots. Gao X et. al.	Quantum dots show their true colours. Gershon D et. al.	Quantum dot ligands provide new insights into erbB/HER receptor–mediated signal transduction. DS Lidke et. al.	Strain and composition of ultrasmall Ge quantum dots studied by x-ray scattering and in situ surface x-ray absorption ... R. Dujardin et. al.
	8	Water-soluble quantum dots for multiphoton fluorescence imaging in vivo. Larson DR et. al.	Quantum dot semiconductor nanocrystals for immunophenotyping by polychromatic flow cytometry. Chattopadhyay PK et. al.	Cell Motility and Metastatic Potential Studies Based on Quantum Dot Imaging of Phagokinetic Tracks. WJ Parak et. al.	Labeling and intracellular tracking of functionally active plasmid DNA with semiconductor quantum dots. Charudharshini Srinivasan et. al.
	9	Long-term multiple color imaging of live cells using quantum dot bioconjugates. Jaiswal JK et. al.	Zooming in and out with quantum dots. Jain RK et. al.	Quantum dots finally come of age. TM Jovin et. al.	Quantum dots as self-referenced optical fibre temperature probes for luminescent chemical sensors. P A S Jorge et. al.
	10	Quantum dot ligands provide new insights into erbB/HER receptor-mediated signal transduction. Lidke DS et. al.	In vivo cancer targeting and imaging with semiconductor quantum dots. Gao X et. al.	Multiplexed SNP genotyping using the QbeadTM system: a quantum dot-encoded microsphere-based assay. H Xu et. al.	Quantum dots microstructure by XAFS spectroscopy: GaN/AlN system depending on preparation conditions. S B Erenburg et. al.
	11	Search for "(mycobacter*[ALL])AND(virulence factor*)"
		PubFocus (Google Scholar, By CombIF)	PubFocus (Pubmed basic, By CombIF)	Google Scholar	Scirus
	Top 10 relevant Articles
	1	Mycolactone: a polyketide toxin from Mycobacterium ulcerans required for virulence. George KM et. al.	Mycolactone: a polyketide toxin from Mycobacterium ulcerans required for virulence. George KM et. al.	Lipoarabinomannan, a possible virulence factor involved in persistence of Mycobacterium tuberculosis …. J Chan et. al.	Crystallization and preliminary X-ray crystallographic studies of the N-terminal domain of FadD28, a fatty-acyl AMP ligase from ... Goyal, A. et. al.
	2	The Mycobacterium avium complex. Inderlied CB et. al.	Global phage diversity. Rohwer F et. al.	An essential role for phoP in Mycobacterium tuberculosis virulence. E Perez et. al.	Deep neck infection complicating lymphadenitis caused by Streptococcus intermedius in an immunocompetent child. Rigante, Donato et. al.
	3	Mycobacteria target DC-SIGN to suppress dendritic cell function. Geijtenbeek TB et. al.	The heparin-binding haemagglutinin of M. tuberculosis is required for extrapulmonary dissemination. Pethe K et. al.	Mutation of the Principal s Factor Causes Loss of Virulence in a Strain of the Mycobacterium …. DM Collins et. al.	EsxA and EsxB are secreted by an ESAT-6-like system that is required for the pathogenesis of Staphylococcus aureus... Burts, Monica L. et. al.
	4	The heparin-binding haemagglutinin of M. tuberculosis is required for extrapulmonary dissemination. Pethe K et. al.	Hypothesis: is lung disease after silicate inhalation caused by oxidant generation? not. Ghio AJ et. al.	Microbial Glycolipids: Possible Virulence Factors that Scavenge Oxygen Radicals. J Chan et. al.	BLAST screening of chlamydial genomes to identify signature proteins that are unique for the Chlamydiales , Chlamydiaceae ,... Griffiths, Emma et. al.
	5	Staphylococcus aureus resistance to human defensins and evasion of neutrophil killing via the novel virulence factor MprF is based on modification of membrane lipids with l-lysine. Peschel A et. al.	The complete genome sequence of Mycobacterium avium subspecies paratuberculosis. Li L et. al.	Characterization of a haemolysin from Mycobacterium tuberculosis with homology to a virulence factor of Serpulina hyodysenteriae. BW Wren et. al.	Host gene expression profiling in pathogen-host interactions. Hossain, H. et. al.
	6	Identification of a virulence gene cluster of Mycobacterium tuberculosis by signature-tagged transposon mutagenesis. Camacho LR et. al.	Identification, function and structure of the mycobacterial sulfotransferase that initiates sulfolipid-1 biosynthesis. Mougous JD et. al.	Deciphering the biologyof Mycobacterium tuberculosis from the complete genome sequence. ST Cole et. al.	Phase-specific gene expression underlying morphological adaptations of the dimorphic human pathogenic fungus,... Johannesson, H. et. al.
	7	Global phage diversity. Rohwer F et. al.	Mycobacteria target DC-SIGN to suppress dendritic cell function. Geijtenbeek TB et. al.	Expression of Virulence of Mycobacterium tuberculosis within Human Monocytes: Virulence Correlates …. RF Silver et. al.	The antipoverty vaccines. Hotez, P.J. et. al.
	8	Microbial glycolipids: possible virulence factors that scavenge oxygen radicals. Chan J et. al.	Staphylococcus aureus resistance to human defensins and evasion of neutrophil killing via the novel virulence factor MprF is based on modification of membrane lipids with l-lysine. Peschel A et. al.	Virulent Mycobacterium tuberculosis Strains Evade Apoptosis of Infected Alveolar Macrophages1. J Keane et. al.	Requirement of MgtC for Brucella suis Intramacrophage Growth: a Potential Mechanism Shared by Salmonella enterica and... Lavigne, Jean-Philippe et. al.
	9	Reduced immunopathology and mortality despite tissue persistence in a Mycobacterium tuberculosis mutant lacking alternative sigma factor, SigH. Kaushal D et. al.	EsxA and EsxB are secreted by an ESAT-6-like system that is required for the pathogenesis of Staphylococcus aureus infections. Burts ML et. al.	Identification of a virulence gene cluster of Mycobacterium tuberculosis by signature-tagged …. LR Camacho et. al.	Contents of Veterinary Microbiology
	10	Hypothesis: is lung disease after silicate inhalation caused by oxidant generation? Ghio AJ et. al. et. al.	The RD1 virulence locus of Mycobacterium tuberculosis regulates DNA transfer in Mycobacterium smegmatis. Flint JL et. al.	An Outbreak Involving Extensive Transmission of a Virulent Strain of Mycobacterium tuberculosis. SE Valway et. al.	Systematic replacement of lysine with glutamine and alanine in Escherichia coli malate synthase G: effect on crystallization. Anstrom, D.M. et. al.
	12	Search for "((alzheimer*[ti])AND(tau[ti]))AND(phosphorylation)"
		PubFocus (Google Scholar, By CombIF)	PubFocus (Pubmed basic, By CombIF)	Google Scholar	Scirus
	Top 10 relevant Articles
	1	Assembly of microtubule-associated protein tau into Alzheimer-like filaments induced by sulphated glycosaminoglycans. Goedert M et. al.	Alzheimer's disease. The tangled tale of tau. Mandelkow E et. al.	Lithium inhibits Alzheimer's disease-like tau protein phosphorylation in neurons. JR Munoz-Montano et. al.	The switch of tau protein to an Alzheimer-like state includes the phosphorylation of two serine-proline motifs upstream of... Biernat, J et. al.
	2	Abnormal phosphorylation of the microtubule-associated protein tau (tau) in Alzheimer cytoskeletal pathology. Grundke-Iqbal I et. al.	The prolyl isomerase Pin1 restores the function of Alzheimer-associated phosphorylated tau protein. Lu PJ et. al.	The Abnormal Phosphorylation of Tau Protein at Ser-202 in Alzheimer Disease Recaptitulates Phosphorylation During Development. M Goedert et. al.	Tau phosphorylation and aggregation in Alzheimer's disease pathology Avila, J.
	3	Tau proteins of Alzheimer paired helical filaments: abnormal phosphorylation of all six brain isoforms. Goedert M et. al.	Assembly of microtubule-associated protein tau into Alzheimer-like filaments induced by sulphated glycosaminoglycans. Goedert M et. al.	14-3-3? Is an Effector of Tau Protein Phosphorylation. M Hashiguchi et. al.	Tau phosphorylation and aggregation in Alzheimer's disease pathology. Jesús Avila
	4	Non-enzymatically glycated tau in Alzheimer's disease induces neuronal oxidant stress resulting in cytokine gene expression and release of amyloid beta-peptide. Yan SD et. al.	Glycosylation of microtubule-associated protein tau: an abnormal posttranslational modification in Alzheimer's disease. Wang JZ et. al.	Alzheimer’s disease-like phosphorylation of the microtubule-associated protein tau by glycogen …. S Lovestone et. al.	O-GlcNAcylation regulates phosphorylation of tau: A mechanism involved in Alzheimer's disease. Liu, Fei et. al.
	5	Alzheimer's disease hyperphosphorylated tau sequesters normal tau into tangles of filaments and disassembles microtubules. Alonso AC et. al.	Alzheimer's disease hyperphosphorylated tau sequesters normal tau into tangles of filaments and disassembles microtubules. Alonso AC et. al.	Epitope mapping of monoclonal antibodies to the paired helical filaments of Alzheimer’s disease: identification of phosphorylation sites in tau protein. M Goedert et. al.	Low molecular weight species of tau in Alzheimer's disease are dependent on tau phosphorylation sites but not on delayed... Gabriel Santpere et. al.
	6	Tau protein and the neurofibrillary pathology of Alzheimer's disease. Goedert M et. al.	Non-enzymatically glycated tau in Alzheimer's disease induces neuronal oxidant stress resulting in cytokine gene expression and release of amyloid beta-peptide. Yan SD et. al.	Protein sequence and mass spectrometric analyses of tau in the Alzheimer's disease brain. M Hasegawa et. al.	Tau phosphorylation in Alzheimer's disease: pathogen or protector? Hyoung-Gon Lee et. al.
	7	Abnormal tau phosphorylation at Ser396 in Alzheimer's disease recapitulates development and contributes to reduced microtubule binding. Bramblett GT et. al.	Caspase-cleavage of tau is an early event in Alzheimer disease tangle pathology. Rissman RA et. al.	The switch of tau protein to an Alzheimer-like state includes the phosphorylation of two serine- …. J Biernat et. al.	Tau phosphorylation in Alzheimer's disease: pathogen or protector? Lee, H.-g. et. al.
	8	Biopsy-derived adult human brain tau is phosphorylated at many of the same sites as Alzheimer's disease paired helical filament tau. Matsuo ES et. al.	Measurement of phosphorylated tau epitopes in the differential diagnosis of Alzheimer disease: a comparative cerebrospinal fluid study. Hampel H et. al.	Phosphorylation of Microtubule-associated Protein Tau Is Regulated by Protein Phosphatase 2A in …. CX Gong et. al.	Abnormal phosphorylation of the microtubule-associated protein tau (tau) in Alzheimer cytoskeletal pathology. Grundke-Iqbal, I et. al.
	9	Glycosylation of microtubule-associated protein tau: an abnormal posttranslational modification in Alzheimer's disease. Wang JZ et. al.	Abeta and tau form soluble complexes that may promote self aggregation of both into the insoluble forms observed in Alzheimer's disease. Guo JP et. al.	Indirubins inhibit glycogen synthase kinase-3 beta and CDK5/p25, two protein kinases involved in abnormal tau phosphorylation in Alzheimer's disease. A property common to most cyclin-dependent kinase inhibitors? S Leclerc et. al.	Low molecular weight species of tau in Alzheimer's disease are dependent on tau phosphorylation sites but not on delayed... Santpere, G. et. al.
	10	Mitogen activated protein (MAP) kinase transforms tau protein into an Alzheimer-like state. Drewes G et. al.	Alzheimer's disease. Pinning down phosphorylated tau. Goedert M et. al.	Transgenic expression of the shortest human tau affects its compartmentalization and its phosphorylation as in the pretangle stage of Alzheimer's disease.. JP Brion et. al.	Current advances on different kinases involved in tau phosphorylation, and implications in Alzheimer's disease and tauopathies. Ferrer et. al.
	13	Search for "(dengue[ALL])AND(virus)AND(nonstructural protein*)"
		PubFocus (Google Scholar, By CombIF)	PubFocus (Pubmed basic, By CombIF)	Google Scholar	Scirus
	Top 10 relevant Articles
	1	Hepatitis C virus shares amino acid sequence similarity with pestiviruses and flaviviruses as well as members of two plant virus supergroups. Miller et. al.	Dominant recognition by human CD8+ cytotoxic T lymphocytes of dengue virus nonstructural proteins NS3 and NS1.2a. Mathew A et. al.	Sequence of the dengue-1 virus genome in the region encoding the three structural proteins and the major nonstructural protein NS1. PW Mason et. al.	Probing the substrate specificity of the dengue virus type 2 NS3 serine protease by using internally quenched fluorescent... Pornwaratt Niyomrattanakit et. al.
	2	The dengue viruses. Henchal EA et. al.	A single nine-amino acid peptide induces virus-specific, CD8+ human cytotoxic T lymphocyte clones of heterogeneous serotype specificities. Zivny J et. al.	Evidence that the N-Terminal Domain of Nonstructural Protein NS3 from Yellow Fever Virus is a Serine …. TJ Chambers et. al.	Subcellular localization and membrane topology of the Dengue virus type 2 Non-structural protein 4B. Sven Miller et. al.
	3	Dengue virus structural differences that correlate with pathogenesis. Leitmeyer KC et. al.	Inhibition of interferon signaling by dengue virus. Muñoz-Jordan JL et. al.	Newly synthesized dengue-2 virus nonstructural protein NS1 is a soluble protein but becomes …. G Winkler et. al.	Dengue Virus Circulation and Evolution in Mexico: A Phylogenetic Perspective. Diaz, F.J. et. al.
	4	Construction of intertypic chimeric dengue viruses by substitution of structural protein genes. Bray M et. al.	Structural basis for the activation of flaviviral NS3 proteases from dengue and West Nile virus. Erbel P et. al.	Dengue 2 virus NS2B and NS3 form a stable complex that can cleave NS3 within the helicase domain. CF Arias et. al.	Peptide inhibitors of dengue virus NS3 protease. Part 1: Warhead. Yin, Z. et. al.
	5	Construction and characterization of chimeric tick-borne encephalitis/dengue type 4 viruses. Pletnev AG et. al.	The dengue viruses. Henchal EA et. al.	Both nonstructural proteins NS2B and NS3 are required for the proteolytic processing of dengue virus nonstructural proteins. B Falgout et. al.	An unusual transitory increase of lupus anticoagulant in dengue virus infection complicated with cerebral ischaemia Chen, W.H.
	6	Both nonstructural proteins NS2B and NS3 are required for the proteolytic processing of dengue virus nonstructural proteins. Falgout B et. al.	Construction and characterization of chimeric tick-borne encephalitis/dengue type 4 viruses. Pletnev AG et. al.	Analysis of the steps involved in dengue virus entry into host cells. SL Hung et. al.	Dominant recognition by human CD8+ cytotoxic T lymphocytes of dengue virus nonstructural proteins NS3 and NS1.2a. Mathew, A et. al.
	7	Association between NS3 and NS5 proteins of dengue virus type 2 in the putative RNA replicase is linked to differential phosphorylation of NS5. Kapoor M et. al.	Construction of intertypic chimeric dengue viruses by substitution of structural protein genes. Bray M et. al.	The nucleotide sequence of dengue type 4 virus: analysis of genes coding for nonstructural proteins. E Mackow et. al.	Autoimmune pathogenesis in dengue virus infection. Chiou-Feng Lin et. al.
	8	Origins of dengue type 2 viruses associated with increased pathogenicity in the Americas. Rico-Hesse R et. al.	Hepatitis C virus shares amino acid sequence similarity with pestiviruses and flaviviruses as well as members of two plant virus supergroups. Miller RH et. al.	Nucleotide sequence and deduced amino acid sequence of the nonstructural proteins of dengue type 2 virus, Jamaica genotype: comparative analysis of the full-length genome. V Deubel et. al.	Role of RNA structures present at the 3'UTR of dengue virus on translation, RNA synthesis, and viral replication Alvarez, D.E. et. al.
	9	Recombinant chimeric yellow fever-dengue type 2 virus is immunogenic and protective in nonhuman primates. Guirakhoo F et. al.	An RNA cap (nucleoside-2'-O-)-methyltransferase in the flavivirus RNA polymerase NS5: crystal structure and functional characterization. Egloff MP et. al.	Homology model of the dengue 2 virus NS3 protease: putative interactions with both substrate and …. RI Brinkworth et. al.	Peptide inhibitors of Dengue virus NS3 protease. Part 1: Warhead. Zheng Yin et. al.
	10	In vitro processing of dengue virus type 2 nonstructural proteins NS2A, NS2B, and NS3. Preugschat F et. al.	Expression of cytokine, chemokine, and adhesion molecules during endothelial cell activation induced by antibodies against dengue virus nonstructural protein 1. Lin CF et. al.	Deletion analysis of dengue virus type 4 nonstructural protein NS2B: identification of a domain …. B Falgout et. al.	Inhibition of dengue virus translation and RNA synthesis by a morpholino oligomer targeted to the top of the terminal 3'... Holden, K.L. et. al.
	14	Search for "(tubulin[TI])AND(kinase*)"
		PubFocus (Google Scholar, By CombIF)	PubFocus (Pubmed basic, By CombIF)	Google Scholar	Scirus
	Top 10 relevant Articles
	1	Sequences that confer beta-tubulin autoregulation through modulated mRNA stability reside within exon 1 of a beta-tubulin mRNA. Gay DA et. al.	Ability of the c-mos product to associate with and phosphorylate tubulin. Zhou RP et. al.	The G protein-coupled receptor kinase 2 is a microtubule-associated protein kinase that phosphorylates tubulin. JA Pitcher et. al.	Amino acid sequence requirements in the epitope recognized by the alpha-tubulin-specific rat monoclonal antibody YL 1/2. Wehland, J et. al.
	2	Targeted insertion of the neomycin phosphotransferase gene into the tubulin gene cluster of Trypanosoma brucei. ten Asbroek AL et. al.	Oligomeric tubulin in large transporting complex is transported via kinesin in squid giant axons. Terada S et. al.	G Protein-coupled ReceptorsIII. NEW ROLES FOR RECEPTOR KINASES AND ß-ARRESTINS IN RECEPTOR …. RJ Lefkowitz et. al.	Identification of tubulin as the molecular target of proapoptotic pyrrolo-1,5-benzoxazepines. Jude M Mulligan et. al.
	3	Oligomeric tubulin in large transporting complex is transported via kinesin in squid giant axons. Terada S et. al.	Sequences that confer beta-tubulin autoregulation through modulated mRNA stability reside within exon 1 of a beta-tubulin mRNA. Gay DA et. al.	Interaction of the tail domain of high molecular weight subunits of neurofilaments with the COOH-terminal region of tubulin and its regulation by tau protein kinase II. H Miyasaka et. al.	Regulation of microtubule formation in activated mast cells by complexes of gamma-tubulin with Fyn and Syk kinases. Vadym Sulimenko et. al.
	4	Ability of the c-mos product to associate with and phosphorylate tubulin. Zhou RP et. al.	Targeted insertion of the neomycin phosphotransferase gene into the tubulin gene cluster of Trypanosoma brucei. ten Asbroek AL et. al.	Binding and Phosphorylation of Tubulin by G Protein-coupled Receptor Kinases. CV Carman et. al.	Design, synthesis, and biological evaluation of combretastatin nitrogen-containing derivatives as inhibitors of tubulin... Monk, K.A. et. al.
	5	Modulation of the dynamic instability of tubulin assembly by the microtubule-associated protein tau. Drechsel DN et. al.	Phosphorylation of tubulin enhances its interaction with membranes. Hargreaves AJ et. al.	Microtubule-associated protein tau is phosphorylated by protein kinase C on its tubulin binding …. I Correas et. al.	Pax6-induced alteration of cell fate: shape changes, expression of neuronal alpha tubulin, postmitotic phenotype, and cell... Laetitia Cartier et. al.
	6	Neural cell adhesion molecules modulate tyrosine phosphorylation of tubulin in nerve growth cone membranes. Atashi JR et. al.	Opposing effects of cyclic AMP and cyclic GMP on protein phosphorylation in tubulin preparations. Sandoval IV et. al.	Purification and characterization of a calmodulin-dependent kinase from rat brain cytosol able to phosphorylate tubulin and microtubule-associated proteins. JR Goldenring et. al.	Role of Fyn in the rearrangement of tubulin cytoskeleton induced through TCR. Noa B Martín-Cófreces et. al.
	7	A polymer-dependent increase in phosphorylation of beta-tubulin accompanies differentiation of a mouse neuroblastoma cell line. Gard DL et. al.	Neural cell adhesion molecules modulate tyrosine phosphorylation of tubulin in nerve growth cone membranes. Atashi JR et. al.	Tubulin phosphorylation by casein kinase II is similar to that found in vivo. L Serrano et. al.	Tight binding between a pool of the heterodimeric alpha/beta tubulin and a protein kinase CK2 in Trypanosoma cruzi... A R De Lima et. al.
	8	Myeloid-related protein (MRP) 8 and MRP14, calcium-binding proteins of the S100 family, are secreted by activated monocytes via a novel, tubulin-dependent pathway. Rammes A et. al.	Organized microtubule arrays in gamma-tubulin-depleted Drosophila spermatocytes. Sampaio P et. al.	Physical and chemical properties of purified tau factor and the role of tau in microtubule assembly. DW Cleveland et. al.	Microtubule regulation in mitosis: tubulin phosphorylation by the cyclin-dependent kinase Cdk1. Anne Fourest-Lieuvin et. al.
	9	Phosphorylation of tubulin enhances its interaction with membranes. Hargreaves AJ et. al.	The Arabidopsis TUBULIN-FOLDING COFACTOR A gene is involved in the control of the alpha/beta-tubulin monomer balance. Kirik V et. al.	Phosphoinositide 3-Kinase Binds Constitutively to/-Tubulin and Binds to-Tubulin in Response to …. R Kapeller et. al.	The V260I mutation in fission yeast alpha-tubulin Atb2 affects microtubule dynamics and EB1-Mal3 localization and activates... Kazuhide Asakawa et. al.
	10	Tubulin is phosphorylated at tyrosine by pp60c-src in nerve growth cone membranes. Matten WT et. al.	Nuclear gamma-tubulin during acentriolar plant mitosis. Binarová P et. al.	Abnormal properties of creatine kinase in Alzheimer's disease brain: correlation of reduced enzyme …. S David et. al.	Update on tubulin-binding agents. Attard, G. et. al.
	15	Search for "(chicken genome[ALL])"
		PubFocus (Google Scholar, By CombIF)	PubFocus (Pubmed basic, By CombIF)	Google Scholar	Scirus
	Top 10 relevant Articles
	1	The evolution of genes: the chicken preproinsulin gene. Perler F et. al.	A physical map of the chicken genome. Wallis JW et. al.	A Consensus Linkage Map of the Chicken Genome. MAM Groenen et. al.	[Latest progress on the chicken genome project]. Yan-Shuang Mu et. al.
	2	Sequence and comparative analysis of the chicken genome provide unique perspectives on vertebrate evolution. Hillier LW et. al.	A genetic variation map for chicken with 2.8 million single-nucleotide polymorphisms. Wong GK et. al.	Preliminary linkage map of the chicken (Gallus domesticus) genome based on microsatellite markers: …. RP Crooijmans et. al.	Isochore structures in the chicken genome. Feng Gao et. al.
	3	A consensus linkage map of the chicken genome. Groenen MA et. al.	Sequence and comparative analysis of the chicken genome provide unique perspectives on vertebrate evolution. Hillier LW et. al.	A preliminary linkage map of the chicken genome. N Bumstead et. al.	The repetitive landscape of the chicken genome. Wicker, Thomas et. al.
	4	Germline transmission of exogenous genes in the chicken. Bosselman RA et. al.	Genetics. Chicken genome--science nuggets to come soon. Burt D et. al.	A Comprehensive Microsatellite Linkage Map of the Chicken Genome. MAM Groenen et. al.	Strong regional biases in nucleotide substitution in the chicken genome. Matthew T Webster et. al.
	5	Sequence and gene organization of the chicken mitochondrial genome. A novel gene order in higher vertebrates. Desjardins P et. al.	Germline transmission of exogenous genes in the chicken. Bosselman RA et. al.	[CITATION] Sequence and comparative analysis of the chicken genome provide unique perspectives on vertebrate … LDW Hillier et. al.	Using the chicken genome sequence in the development and mapping of genetic markers in the turkey (Meleagris gallopavo). L D Chaves et. al.
	6	CpG islands of chicken are concentrated on microchromosomes. McQueen HA et. al.	Tissue-specific expression of two mRNA species transcribed from a single vimentin gene. Capetanaki YG et. al.	Parameters of the chicken genome(Gallus gallus). J Smith et. al.	Chicken genome: current status and future opportunities. David W Burt, Genome Res, Dec 2005
	7	A physical map of the chicken genome. Wallis JW et. al.	Chromosomal arrangement of the chicken beta-type globin genes. Dolan M et. al.	A BAC-Based Physical Map of the Chicken Genome. C Ren et. al.	Gene finding in the chicken genome. Eyras, Eduardo et. al.
	8	Heterogeneity of genetic loci in chickens: analysis of endogenous viral and nonviral genes by cleavage of DNA with restriction endonucleases. Hughes SH et. al.	The ovalbumin gene family: structure of the X gene and evolution of duplicated split genes. Heilig R et. al.	Micro- and macrochromosome paints generated by flow cytometry and microdissection: tools for mapping the chicken genome. DK Griffin et. al.	ChickVD: a sequence variation database for the chicken genome. Wang, Jing et. al.
	9	Tissue-specific expression of two mRNA species transcribed from a single vimentin gene. Capetanaki YG et. al.	The evolution of genes: the chicken preproinsulin gene. Perler F et. al.	Sequence and gene organization of the chicken mitochondrial genome. A novel gene order in higher …. P Desjardins et. al.	A Consensus Linkage Map of the Chicken Genome. Groenen, Martien A.M. et. al.
	10	The ovalbumin gene region: common features in the organisation of three genes expressed in chicken oviduct under hormonal control. Royal A et. al.	Heterogeneity of genetic loci in chickens: analysis of endogenous viral and nonviral genes by cleavage of DNA with restriction endonucleases. Hughes SH et. al.	A physical map of the chicken genome. JW Wallis et. al.	A CR1 element is embedded in a novel tandem repeat (HinfI repeat) within the chicken genome. Juan Li et. al.
	16	Search for "(bovine spongiform encephalopathy[ALL])AND(pathogenesis[tiab])"
		PubFocus (Google Scholar, By CombIF)	PubFocus (Pubmed basic, By CombIF)	Google Scholar	Scirus
	Top 10 relevant Articles
	1	Transmission of BSE by blood transfusion in sheep. Houston F et. al.	Prevention of scrapie pathogenesis by transgenic expression of anti-prion protein antibodies. Heppner FL et. al.	Transmission of Bovine Spongiform Encephalopathy and Scrapie to Mice: Strain Variation and the …. M Bruce et. al.	Immunohistochemical approach to the pathogenesis of bovine spongiform encephalopathy in its early stages. E Vidal et. al.
	2	Prion diseases of humans and animals: their causes and molecular basis. Collinge J et. al.	Transmissible and genetic prion diseases share a common pathway of neurodegeneration. Hegde RS et. al.	Human prion diseases and bovine spongiform encephalopathy (BSE). J Collinge et. al.	Immunohistochemical approach to the pathogenesis of bovine spongiform encephalopathy in its early stage. Vidal, E. et. al.
	3	Prevention of scrapie pathogenesis by transgenic expression of anti-prion protein antibodies. Heppner FL et. al.	Molecular assessment of the potential transmissibilities of BSE and scrapie to humans. Raymond GJ et. al.	Immunohistochemistry of PrPsc Within Bovine Spongiform Encephalopathy Brain Samples with Graded …. SOS Debeer et. al.	Pathogenesis of experimental bovine spongiform encephalopathy: preclinical infectivity in tonsil and observations on the... G A H Wells et. al.
	4	Molecular assessment of the potential transmissibilities of BSE and scrapie to humans. Raymond GJ et. al.	Transmissible spongiform encephalopathies. Collins SJ et. al.	Acrucial role for B cellsin neuroinvasive scrapie. MA Klein et. al.	Pathology and pathogenesis of bovine spongiform encephalopathy and scrapie. M Jeffrey et. al.
	5	Transmissible and genetic prion diseases share a common pathway of neurodegeneration. Hegde RS et. al.	A novel erythroid-specific marker of transmissible spongiform encephalopathies. Miele G et. al.	The pathogenesis of transmissible spongiform encephalopathy: routes to the brain and the erection of …. P Brown et. al.	Molecular Analysis of the Abnormal Prion Protein during Coinfection of Mice by Bovine Spongiform Encephalopathy and a... Baron, Thierry G. M. et. al.
	6	A novel erythroid-specific marker of transmissible spongiform encephalopathies. Miele G et. al.	Prion diseases of humans and animals: their causes and molecular basis. Collinge J not et. al.	Chronic wasting disease of deer and elk: A review with recommendations for management. ES WILLIAMS et. al.	Ovine Infection with the Agents of Scrapie (CH1641 Isolate) and Bovine Spongiform Encephalopathy: Immunochemical... Jeffrey, M. et. al.
	7	Molecular biology and pathogenesis of prion diseases. Prusiner SB et. al.	Kuru in the 21st century--an acquired human prion disease with very long incubation periods. Collinge J et. al.	Mice with gene targetted prion protein alterations show that Prnp, Sine and Prni are congruent. RC Moore et. al.	Detection of Bovine Spongiform Encephalopathy-Specific PrPSc by Treatment with Heat and Guanidine Thiocyanate. Meyer, Rudolf K. et. al.
	8	Transmissible spongiform encephalopathies. Collins SJ et. al.	Transmission of BSE by blood transfusion in sheep. Houston F et. al.	An Epidemiologist's View of Bovine Spongiform Encephalopathy. JW Wilesmith et. al.	Preliminary observations on the pathogenesis of experimental bovine spongiform encephalopathy (BSE): an update. G A Wells et. al.
	9	Biology and genetics of prion diseases. Prusiner SB et. al.	Progress and problems in the biology, diagnostics, and therapeutics of prion diseases. Aguzzi A et. al.	Molecular Genetics of Transmissible Spongiform Encephalopathies. C Weissmann et. al.	Clusterin shortens the incubation and alters the histopathology of bovine spongiform encephalopathy in mice. S Kempster et. al.
	10	Natural and experimental oral infection of nonhuman primates by bovine spongiform encephalopathy agents. Bons N et. al.	Biology and genetics of prion diseases. Prusiner SB et. al.	Detection of bovine spongiform encephalopathy, ovine scrapie prion-related protein (PrPSc) and …. AM Thackray et. al.	Evaluation of a Rapid Western Immunoblotting Procedure for the Diagnosis of Bovine Spongiform Encephalopathy (BSE) in... Cooley, W.A. et. al.
	17	Search for "(Hsp90 inhibitor*[ALL])"
		PubFocus (Google Scholar, By CombIF)	PubFocus (Pubmed basic, By CombIF)	Google Scholar	Scirus
	Top 10 relevant Articles
	1	A high-affinity conformation of Hsp90 confers tumour selectivity on Hsp90 inhibitors. Kamal A et. al.	17-AAG, an Hsp90 inhibitor, ameliorates polyglutamine-mediated motor neuron degeneration. Waza M et. al.	A high-affinity conformation of Hsp90 confers tumour selectivity on Hsp90 inhibitors. A Kamal et. al.	Magnetic resonance spectroscopy (MRS) in the investigation of cancer at The Royal Marsden Hospital and The Institute of Cancer ... M O Leach
	2	The co-chaperone CHIP regulates protein triage decisions mediated by heat-shock proteins. Connell P et. al.	Navigating the chaperone network: an integrative map of physical and genetic interactions mediated by the hsp90 chaperone. Zhao R et. al.	Selective apoptosis of tandemly duplicated FLT3-transformed leukemia cells by Hsp90 inhibitors. Y Minami et. al.	Reconstitution of human hypoxia inducible factor HIF-1 in yeast: A simple in vivo system to identify and characterize... Georgia G Braliou et. al.
	3	Hsp90: a novel target for cancer therapy. Solit DB et. al.	A high-affinity conformation of Hsp90 confers tumour selectivity on Hsp90 inhibitors. Kamal A et. al.	Development of Small Molecule Hsp90 Inhibitors: Utilizing Both Forward and Reverse Chemical Genomics …. L Neckers et. al.	17-AAG, an Hsp90 inhibitor, causes kinetochore defects: a novel mechanism by which 17-AAG inhibits cell proliferation. Y Niikura et. al.
	4	Heat shock protein 90. Neckers L et. al.	Hsp90 potentiates the rapid evolution of new traits: drug resistance in diverse fungi. Cowen LE et. al.	Combination of the histone deacetylase inhibitor LBH589 and the hsp90 inhibitor 17-AAG is highly …. P George et. al.	Histone deacetylase inhibitors: gathering pace. Carey, N. et. al.
	5	DT-Diaphorase expression and tumor cell sensitivity to 17-allylamino, 17-demethoxygeldanamycin, an inhibitor of heat shock protein 90. Kelland LR et. al.	Imaging the pharmacodynamics of HER2 degradation in response to Hsp90 inhibitors. Smith-Jones PM et. al.	Hsp90 inhibition accelerates cell lysis. Anti-Hsp90 ribozyme reveals a complex mechanism of Hsp90 inhibitors involving both superoxide- and Hsp90-dependent events. AS Sreedhar et. al.	Oxygen-dependent diseases in the retina: Role of hypoxia-inducible factors. Arjamaa, O. et. al.
	6	Navigating the chaperone network: an integrative map of physical and genetic interactions mediated by the hsp90 chaperone. Zhao R et. al.	The co-chaperone CHIP regulates protein triage decisions mediated by heat-shock proteins. Connell P et. al.	Opposite effects of the Hsp90 inhibitor Geldanamycin: induction of apoptosis in PC12. MD Lopez-Maderuelo et. al.	F1F0-ATP synthase functions as a co-chaperone of Hsp90-substrate protein complexes. Adonia E Papathanassiu et. al.
	7	HSP90 interacts with RAR1 and SGT1 and is essential for RPS2-mediated disease resistance in Arabidopsis. Takahashi A et. al.	A biochemical rationale for the anticancer effects of Hsp90 inhibitors: slow, tight binding inhibition by geldanamycin and its analogues. Gooljarsingh LT et. al.	The identification, synthesis, protein crystal structure and in vitro biochemical evaluation of a new 3,4-diarylpyrazole class of Hsp90 inhibitors. KM Cheung et. al.	[No title]. Dickey, C.A. et. al.
	8	17-AAG, an Hsp90 inhibitor, ameliorates polyglutamine-mediated motor neuron degeneration. Waza M et. al.	V600E B-Raf requires the Hsp90 chaperone for stability and is degraded in response to Hsp90 inhibitors. Grbovic OM et. al.	Hsp90 Inhibitor Geldanamycin and Its Derivatives as Novel Cancer Chemotherapeutic Agents. Y Miyata et. al.	Synthesis of Hsp90 dimerization modulators. Chiosis, G. et. al.
	9	Hsp90 inhibitors as novel cancer chemotherapeutic agents. Neckers L et. al.	DT-Diaphorase expression and tumor cell sensitivity to 17-allylamino, 17-demethoxygeldanamycin, an inhibitor of heat shock protein 90. Kelland LR et. al.	Hsp90 inhibitors attenuate effect of dexamethasone on activated NF-kappaB and AP-1. K Tago et. al.	Bone morphogenetic protein (BMP) family, SMAD signaling and Id helix-loop-helix proteins in the vasculature: The... Abe, J.i.
	10	Inhibition of signal transduction by the Hsp90 inhibitor 17-allylamino-17-demethoxygeldanamycin results in cytostasis and apoptosis. Hostein I et. al. et. al.	Heat shock proteins in cancer: chaperones of tumorigenesis. Calderwood SK et. al.	Development of a high throughput drug screening assay for the detection of changes in tau levels -- proof of concept with HSP90 inhibitors. CA Dickey et. al.	The Cellular Chaperone Heat Shock Protein 90 Facilitates Flock House Virus RNA Replication in Drosophila Cells. Kampmueller, Kathryn M. et. al.
	18	Search for "(diabetic neuropathy[ALL])AND(glycosylation)"
		PubFocus (Google Scholar, By CombIF)	PubFocus (Pubmed basic, By CombIF)	Google Scholar	Scirus
	Top 10 relevant Articles
	1	Advanced glycation end-products: a review. Singh R et. al.	Molecular understanding of hyperglycemia's adverse effects for diabetic complications. Sheetz MJ et. al.	Lipoic acid decreases lipid peroxidation and protein glycosylation and increases (Na (+)+ K (+))-and …. SK Jain et. al.	Clinical diabetic neuropathy. Zachary T Bloomgarden
	2	Neurovascular dysfunction in diabetic rats. Potential contribution of autoxidation and free radicals examined using transition metal chelating agents. Cameron NE et. al.	Loss of pain perception in diabetes is dependent on a receptor of the immunoglobulin superfamily. Bierhaus A et. al.	New insights into the metabolic and molecular basis for diabetic neuropathy. AAF Sima et. al.	Role of advanced glycation end products and their receptors in development of diabetic neuropathy. Ryuichi Wada et. al.
	3	Metabolic and vascular factors in the pathogenesis of diabetic neuropathy. Cameron NE et. al.	Neurovascular dysfunction in diabetic rats. Potential contribution of autoxidation and free radicals examined using transition metal chelating agents. Cameron NE et. al.	Pyridoxine and pyridoxamine inhibits superoxide radicals and prevents lipid peroxidation, protein glycosylation, and (Na+ + K+)-ATPase activity reduction in high glucose-treated human erythrocytes. SK Jain et. al.	[Diabetic neuropathy: vascular disease?]. E Otero-Siliceo et. al.
	4	Hyperhomocyst(e)inemia and endothelial dysfunction in IDDM. Hofmann MA et. al.	Accumulation of diabetic rat peripheral nerve myelin by macrophages increases with the presence of advanced glycosylation endproducts. Vlassara H et. al.	Aging of proteins: immunological detection of a glucose-derived pyrrole formed during maillard …. F Hayase et. al.	Diabetic neuropathy: clinical features, etiology, and therapy. David Podwall et. al.
	5	Aminoguanidine effects on nerve blood flow, vascular permeability, electrophysiology, and oxygen free radicals. Kihara M et. al.	Increased permeability across the blood-nerve barrier of albumin glycated in vitro and in vivo from patients with diabetic polyneuropathy. Poduslo JF et. al.	Interactions of copper with glycated proteins: possible involvement in the etiology of diabetic neuropathy. JW Eaton et. al.	The diabetic neuropathies. Clifton Gooch et. al.
	6	Aging of proteins: immunological detection of a glucose-derived pyrrole formed during maillard reaction in vivo. Hayase F et. al.	Aminoguanidine effects on nerve blood flow, vascular permeability, electrophysiology, and oxygen free radicals. Kihara M et. al.	Are diabetic neuropathy, retinopathy and nephropathy caused by hyperglycemic exclusion of …. R Root-Bernstein et. al.	[Role of cytokine in diabetic neuropathy]. Soroku Yagihashi et. al.
	7	Nonenzymatic glycosylation of peripheral nerve protein in diabetes mellitus. Vlassara H et. al.	Structural and functional consequences of increased tubulin glycosylation in diabetes mellitus. Williams SK et. al.	Diabetes mellitus and cardiac function. MA Mahgoub et. al.	Structural and functional consequences of increased tubulin glycosylation in diabetes mellitus. Williams, S K et. al.
	8	Effect of aminoguanidine on functional and structural abnormalities in peripheral nerve of STZ-induced diabetic rats. Yagihashi S et. al.	Nonenzymatic glycosylation of peripheral nerve protein in diabetes mellitus. Vlassara H et. al.	NA+/K+ ATPase impairment and experimental glycation: the role of glucose autoxidation.. SA Santini et. al.	New treatments for diabetic neuropathy: pathogenetically oriented treatment. Angelika Bierhaus et. al.
	9	Accumulation of diabetic rat peripheral nerve myelin by macrophages increases with the presence of advanced glycosylation endproducts. Vlassara H et. al.	Monosaccharides in health and disease. Levine R et. al.	Rapid, accurate colorimetric assay of non-enzymatically glycosylated serum proteins. E Elder et. al.	Update on the pathogenesis of diabetic neuropathy. Irina G Obrosova
	10	Loss of pain perception in diabetes is dependent on a receptor of the immunoglobulin superfamily. Bierhaus A et. al.	Skin collagen glycation, glycoxidation, and crosslinking are lower in subjects with long-term intensive versus conventional therapy of type 1 diabetes: relevance of glycated collagen products versus H. Monnier VM et. al.	[CITATION] Lipoic acid decreases lipid peroxidation and protein glycosylation and increases (Na+ K)-and Ca- … SK Jain et. al.	New insights into the mechanisms of diabetic neuropathy. Andrea M Vincent et. al.
	19	Search for "(frog* OR amphibia*[ALL])AND(fungus)"
		PubFocus (Google Scholar, By CombIF)	PubFocus (Pubmed basic, By CombIF)	Google Scholar	Scirus
	Top 10 relevant Articles
	1	Are pathogens felling frogs? Morell V et. al.	Electronmicroscopy of genetic activity. Hamkalo BA et. al.	Two Fungi Lethal to Frog Eggs in Central America. J Villa et. al.	The amphibian chytrid fungus along an altitudinal transect before the first reported declines in Costa Rica. Puschendorf, R. et. al.
	2	Widespread amphibian extinctions from epidemic disease driven by global warming. Pounds JA et. al.	Biodiversity. Confronting amphibian declines and extinctions. Mendelson JR et. al.	Batrachochytrium dendrobatidis gen. et sp. nov., a chytrid pathogenic to amphibians. JE Longcore et. al.	MS-222 (tricaine methane sulfonate) does not kill the amphibian chytrid fungus Batrachochytrium dendrobatidis. Rebecca Webb et. al.
	3	Fungus may drive frog genocide. Kaiser J et. al.	Cyclic 2',3'-phosphates and nontemplated nucleotides at the 3' end of spliceosomal U6 small nuclear RNA's. Lund E et. al.	Multilocus sequence typing suggests the chytrid pathogen of amphibians is a recently emerged clone. EA Morehouse et. al.	Infection of an invasive frog Eleutherodactylus coqui by the chytrid fungus Batrachochytrium dendrobatidis in Hawaii. Beard, K.H. et. al.
	4	Emerging pathogen of wild amphibians in frogs (Rana catesbeiana) farmed for international trade. Mazzoni R et. al.	Widespread amphibian extinctions from epidemic disease driven by global warming. Pounds JA et. al.	Oral Chytridiomycosis in the Mountain Yellow-Legged Frog (Rana muscosa). GM Fellers et. al.	Virulence of the amphibian chytrid fungus Batrachochytium dendrobatidis varies with the strain. Lee Berger et. al.
	5	Biodiversity. Confronting amphibian declines and extinctions. Mendelson JR et. al.	Complementation of byr1 in fission yeast by mammalian MAP kinase kinase requires coexpression of Raf kinase. Hughes DA et. al.	Chytridiomycosis in Wild Frogs from Southern Costa Rica. KR Lips et. al.	Chytrid fungus parasitizing the wild amphibian Leptodactylus ocellatus (Anura: Leptodactylidae) in Argentina. Raúl A Herrera et. al.
	6	Origin of the amphibian chytrid fungus. Weldon C et. al.	Complementation of the DNA repair defect in xeroderma pigmentosum group G cells by a human cDNA related to yeast RAD2. Scherly D et. al.	Pathogenic fungus contributes to amphibian losses in the Pacific northwest. AR BLAUSTEIN et. al.	Chytrid fungus in Europe. Trenton W J Garner et. al.
	7	Quinoline, quinazoline and acridone alkaloids. Michael JP et. al.	Fly and frog homoeo domains show homologies with yeast mating type regulatory proteins. Shepherd JC et. al.	Chytrid fungi and amphibian declines: overview, implications and future directions. L Berger et. al.	Endemic infection of the amphibian chytrid fungus in a frog community post-decline. Richard W R Retallick et. al.
	8	The NMR-derived solution structure of a new cationic antimicrobial peptide from the skin secretion of the anuran Hyla punctata. Prates MV et. al.	Order and intracellular location of the events involved in the maturation of a spliced tRNA. Melton DA et. al.	Endemic Infection of the Amphibian Chytrid Fungus in a Frog Community Post-Decline. RWR Retallick et. al.	Origin of the amphibian chytrid fungus. Ché Weldon et. al.
	9	Spheniscins, avian beta-defensins in preserved stomach contents of the king penguin, Aptenodytes patagonicus. Thouzeau C et. al.	Transcription and processing of cloned yeast tyrosine tRNA genes microinjected into frog oocytes. De Robertis EM et. al.	Chytridiomycosis in native Arizona frogs. GA Bradley et. al.	Entomopathogenic fungi as biological insecticides to control malaria. Kanzok, S.M. et. al.
	10	Emerging infectious disease and the loss of biodiversity in a Neotropical amphibian community. Lips KR et. al.	Non-random variability in evolution of base compositions of ribosomal RNA. Amaldi F et. al.	Implications of Pathogenic Fungi for Life-History Evolution in Amphibians. AJ Green et. al.	Population trends associated with skin peptide defenses against chytridiomycosis in Australian frogs. Douglas C Woodhams et. al.
	20	Search for "(stem cell*[ALL])AND(oct4 OR oct-4)"
		PubFocus (Google Scholar, By CombIF)	PubFocus (Pubmed basic, By CombIF)	Google Scholar	Scirus
	Top 10 relevant Articles
	1	Embryonic stem cell lines from human blastocysts: somatic differentiation in vitro. Reubinoff BE et. al.	Regulatory networks in embryo-derived pluripotent stem cells. Boiani M et. al.	Formation of pluripotent stem cells in the mammalian embryo depends on the POU transcription factor Oct4. J Nichols et. al.	Human embryonic stem cell genes OCT4, NANOG, STELLAR, and GDF3 are expressed in both seminoma and breast carcinoma. Uche I Ezeh et. al.
	2	Formation of pluripotent stem cells in the mammalian embryo depends on the POU transcription factor Oct4. Nichols J et. al.	Core transcriptional regulatory circuitry in human embryonic stem cells. Boyer LA et. al.	Embryonic stem cell lines from human blastocysts: somatic differentiation in vitro. BE Reubinoff et. al.	Stably transfected human embryonic stem cell clones express OCT4-specific green fluorescent protein and maintain... Lesley Gerrard et. al.
	3	Functional expression cloning of Nanog, a pluripotency sustaining factor in embryonic stem cells. Chambers I et. al.	The Oct4 and Nanog transcription network regulates pluripotency in mouse embryonic stem cells. Loh YH et. al.	A nexus between Oct-4 and E1A: implications for gene regulation in embryonic stem cells. HR Scholer et. al.	Expression of the Gas7 gene and Oct4 in embryonic stem cells of mice. P P Moorthy et. al.
	4	Feeder-free growth of undifferentiated human embryonic stem cells. Xu C et. al.	Ectopic expression of Oct-4 blocks progenitor-cell differentiation and causes dysplasia in epithelial tissues. Hochedlinger K et. al.	Functional Expression Cloning of Nanog, a Pluripotency Sustaining Factor in Embryonic Stem Cells. I Chambers et. al.	Characterization of putative cis-regulatory elements that control the transcriptional activity of the human Oct4 promoter. Heung-Mo Yang et. al.
	5	Core transcriptional regulatory circuitry in human embryonic stem cells. Boyer LA et. al.	Plzf is required in adult male germ cells for stem cell self-renewal. Buaas FW et. al.	Octamer binding proteins confer transcriptional activity in early mouse embryogenesis. HR Scholer et. al.	Stem cell pluripotency and transcription factor Oct4. Guang Jin Pan et. al.
	6	Human feeders support prolonged undifferentiated growth of human inner cell masses and embryonic stem cells. Richards M et. al.	Control of developmental regulators by Polycomb in human embryonic stem cells. Lee TI et. al.	Stem cell pluripotency and transcription factor Oct4. GJ Pan et. al.	Characterization of a negative retinoic acid response element in the murine Oct4 promoter. Schoorlemmer, J et. al.
	7	Homologous recombination in human embryonic stem cells. Zwaka TP et. al.	Chipping away at the embryonic stem cell network. Orkin SH not et. al.	Oct-4: Gatekeeper in the Beginnings of Mammalian Development. M Pesce et. al.	Variable reprogramming of the pluripotent stem cell marker Oct4 in mouse clones: distinct developmental potentials in... Michele Boiani et. al.
	8	Multipotent cell lineages in early mouse development depend on SOX2 function. Avilion AA et. al.	Functional expression cloning of Nanog, a pluripotency sustaining factor in embryonic stem cells. Chambers I et. al.	Nuclei of adult mammalian somatic cells are directly reprogrammed to oct-4 stem cell gene expression by amphibian oocytes. JA Byrne et. al.	Nanog - A New Recruit to the Embryonic Stem Cell Orchestra. Cavaleri, F. et. al.
	9	Dicistronic targeting constructs: reporters and modifiers of mammalian gene expression. Mountford P et. al.	Nanog: a new recruit to the embryonic stem cell orchestra. Cavaleri F et. al.	Derivation of Oocytes from Mouse Embryonic Stem Cells. K Hübner et. al.	Oct4 expression in adult human stem cells: evidence in support of the stem cell theory of carcinogenesis. Mei-Hui Tai et. al.
	10	New POU dimer configuration mediates antagonistic control of an osteopontin preimplantation enhancer by Oct-4 and Sox-2. Botquin V et. al.	Formation of pluripotent stem cells in the mammalian embryo depends on the POU transcription factor Oct4. Nichols J et. al.	Specific knockdown of Oct4 and ß2-microglobulin expression by RNA interference in human embryonic stem cells and embryonic carcinoma cells. MM Matin et. al.	Transcriptional regulation of nanog by OCT4 and SOX2. David J Rodda et. al.
	21	Search for "(cetacean* OR dolphin* or whale*[ti])AND(myoglobin[ti])"
		PubFocus (Google Scholar, By CombIF)	PubFocus (Pubmed basic, By CombIF)	Google Scholar	Scirus
	Top 10 relevant Articles
	1	Binding of xenon to sperm whale myoglobin. Schoenborn BP et. al.	Electrostatic surface plasmon resonance: direct electric field-induced hybridization and denaturation in monolayer nucleic acid films and label-free discrimination of base mismatches. Heaton RJ et. al.	Revised phylogeny of whales suggested by mitochondrial ribosomal DNA sequences. MC Milinkovitch et. al.	The immunological activity of some of the chymotryptic peptides of sperm-whale myoglobin. M J Crumpton et. al.
	2	The amino-acid sequence of sperm whale myoglobin. Chemical studies. EDMUNDSON AB et. al.	Low concentrations of diacylglycerol promote the binding of apolipophorin III to a phospholipid bilayer: a surface plasmon resonance spectroscopy study. Soulages JL et. al.	Phylogeny of all major groups of cetaceans based on DNA sequences from three mitochondrial genes. MC Milinkovitch et. al.	Aliphatic groups of sperm whale myoglobin: 13C NMR study. Wittebort, R J et. al.
	3	Molecular evolution of myoglobin and the fossil record: a phylogenetic synthesis. Romero-Herrera AE et. al.	Localized surface plasmon resonance spectroscopy of single silver nanocubes. Sherry LJ et. al.	Molecular evidence for the inclusion of cetaceans within the order Artiodactyla. D Graur et. al.	Molecular dynamics simulation of sperm whale myoglobin: effects of mutations and trapped CO on the structure and dynamics of... Cecilia Bossa et. al.
	4	High-level expression of sperm whale myoglobin in Escherichia coli. Springer BA et. al.	Surface plasmon resonance scattering and absorption of anti-EGFR antibody conjugated gold nanoparticles in cancer diagnostics: applications in oral cancer. El-Sayed IH et. al.	Novel Phylogeny of Whales Supported by Total Molecular Evidence. M Hasegawa et. al.	Semisynthesis of sperm whale myoglobin by fragment condensation. Simmerman, H K et. al.
	5	Structure of myoglobin refined at 2-0 A resolution. I. Crystallographic refinement of metmyoglobin from sperm whale. Takano T et. al.	Detection of guanine-adenine mismatches by surface plasmon resonance sensor carrying naphthyridine-azaquinolone hybrid on the surface. Hagihara S et. al.	Body size and skeletal muscle myoglobin of cetaceans: adaptations for maximizing dive duration. SR Noren et. al.	High-level expression of sperm whale myoglobin in Escherichia coli. Springer, B A et. al.
	6	Binding of cyclopropane to sperm whale myoglobin. Schoenborn BP et. al.	Recognition of T*G mismatched base pairs in DNA by stacked imidazole-containing polyamides: surface plasmon resonance and circular dichroism studies. Lacy ER et. al.	Myoglobin in pelagic small cetaceans. ML Dolar et. al.	The amino-acid sequence of sperm whale myoglobin. Chemical studies. A B EDMUNDSON et. al.
	7	High-resolution crystal structures of distal histidine mutants of sperm whale myoglobin. Quillin ML et. al.	Surface plasmon resonance kinetic studies of the HIV TAR RNA kissing hairpin complex and its stabilization by 2-thiouridine modification. Nair TM et. al.	Effects of character weighting and species sampling on phylogeny reconstruction: a case study based on DNA sequence data in cetaceans. MC Milinkovitch et. al.	Electron-microscopic study of finback whale myoglobin crystals. D E BRADLEY, Nature, Nov 2004
	8	PROPERTIES OF COMPONENTS OF MYOGLOBIN OF THE SPERM WHALE. ATASSI MZ et. al.	Localized Surface Plasmon Resonance Spectroscopy near Molecular Resonances. Haes AJ et. al.	Morphology, Molecules, and the Phylogenetics of Cetaceans. SL Messenger et. al.	The amino-acid sequence of sperm whale myoglobin. Comparison between the amino-acid sequences of sperm whale myoglobin and... H C WATSON et. al.
	9	The effects of amino acid substitution at position E7 (residue 64) on the kinetics of ligand binding to sperm whale myoglobin. Rohlfs RJ et. al.	Effect of molecular weight on the exponential growth and morphology of hyaluronan/chitosan multilayers: a surface plasmon resonance spectroscopy and atomic force microscopy investigation. Kujawa P et. al.	Heterogeneity of myoglobin distribution in the locomotory muscles of five cetacean species. LK Polasek et. al.	PROPERTIES OF COMPONENTS OF MYOGLOBIN OF THE SPERM WHALE. M Z ATASSI, Nature, Nov 2004
	10	An antigenic site of sperm whale myoglobin. Crumpton MJ et. al.	Localized surface plasmon resonance sensing of lipid-membrane-mediated biorecognition events. Dahlin A et. al.	The development of diving in marine endotherms: preparing the skeletal muscles of dolphins, penguins, and seals for activity during submergence. SR Noren et. al.	Extended molecular dynamics simulation of the carbon monoxide migration in sperm whale myoglobin. Cecilia Bossa et. al.
	22	Search for "(surface plasmon resonance[TI])AND(spectroscopy)"
		PubFocus (Google Scholar, By CombIF)	PubFocus (Pubmed basic, By CombIF)	Google Scholar	Scirus
	Top 10 relevant Articles
	1	A nanoscale optical biosensor: sensitivity and selectivity of an approach based on the localized surface plasmon resonance spectroscopy of triangular silver nanoparticles. Haes AJ et. al.	Electrostatic surface plasmon resonance: direct electric field-induced hybridization and denaturation in monolayer nucleic acid films and label-free discrimination of base mismatches. Heaton RJ et. al.	A Nanoscale Optical Biosensor: Sensitivity and Selectivity of an Approach Based on the Localized Surface Plasmon Resonance Spectroscopy of Triangular Silver Nanoparticles. AJ Haes et. al.	In situ sensing of metal ion adsorption to a thiolated surface using surface plasmon resonance spectroscopy. Jungwoo Moon et. al.
	2	A strategy for the generation of surfaces presenting ligands for studies of binding based on an active ester as a common reactive intermediate: a surface plasmon resonance study. Lahiri J et. al.	Low concentrations of diacylglycerol promote the binding of apolipophorin III to a phospholipid bilayer: a surface plasmon resonance spectroscopy study. Soulages JL et. al.	Observation of hyridization and dehybridization of thiol-tethered dna using two-color surface plasmon resonance spectroscopy. KA Peterlinz et. al.	In situ sensing of metal ion adsorption to a thiolated surface using surface plasmon resonance spectroscopy. Moon, J. et. al.
	3	Low concentrations of diacylglycerol promote the binding of apolipophorin III to a phospholipid bilayer: a surface plasmon resonance spectroscopy study. Soulages JL et. al.	Localized surface plasmon resonance spectroscopy of single silver nanocubes. Sherry LJ et. al.	Protein binding to supported lipid membranes: investigation of the cholera toxin-ganglioside interaction by simultaneous impedance spectroscopy and surface plasmon resonance. S Terrettaz et. al.	Surface plasmon resonance spectroscopy study of electrostatically adsorbed layers. Valérie J Gandubert et. al.
	4	Electrostatic surface plasmon resonance: direct electric field-induced hybridization and denaturation in monolayer nucleic acid films and label-free discrimination of base mismatches. Heaton RJ et. al.	Surface plasmon resonance scattering and absorption of anti-EGFR antibody conjugated gold nanoparticles in cancer diagnostics: applications in oral cancer. El-Sayed IH et. al.	Surface plasmon resonance spectroscopy as a tool for investigating the biochemical and biophysical …. Z Salamon et. al.	Surface Plasmon Resonance Spectroscopy and Electrochemistry Study of 4-Nitro-1,2-phenylenediamine: A Switchable Redox... Huiru Gu et. al.
	5	Surface plasmon resonance scattering and absorption of anti-EGFR antibody conjugated gold nanoparticles in cancer diagnostics: applications in oral cancer. El-Sayed IH et. al.	Detection of guanine-adenine mismatches by surface plasmon resonance sensor carrying naphthyridine-azaquinolone hybrid on the surface. Hagihara S et. al.	In situ kinetics of self-assembly by surface plasmon resonance spectroscopy. KA Peterlinz et. al.	Surface plasmon resonance spectroscopy on rotated sub-micrometer polymer gratings generated by UV-laser based two-beam... Csete, M. et. al.
	6	Surface plasmon resonance biomolecular interaction analysis mass spectrometry. 1. Chip-based analysis. Nelson RW et. al.	Recognition of T*G mismatched base pairs in DNA by stacked imidazole-containing polyamides: surface plasmon resonance and circular dichroism studies. Lacy ER et. al.	Surface plasmon resonance: towards an understanding of the mechanisms of biological molecular …. JM McDonnell et. al.	Ultrafast pump-probe surface plasmon resonance spectroscopy of thin gold films. A Devizis et. al.
	7	Liposome-mediated enhancement of the sensitivity in immunoassays of proteins and peptides in surface plasmon resonance spectrometry. Wink T et. al.	Surface plasmon resonance kinetic studies of the HIV TAR RNA kissing hairpin complex and its stabilization by 2-thiouridine modification. Nair TM et. al.	Plasmon resonance spectroscopy: probing molecular interactions within membranes.. Z Salamon et. al.	Comparison of surface plasmon resonance spectroscopy and quartz crystal microbalance techniques for studying DNA assembly... Xiaodi Su et. al.
	8	Detection of conformational changes in an immobilized protein using surface plasmon resonance. Sota H et. al.	Localized Surface Plasmon Resonance Spectroscopy near Molecular Resonances. Haes AJ et. al.	Low concentrations of diacylglycerol promote the binding of apolipophorin III to a phospholipid bilayer: a surface plasmon resonance spectroscopy study. JL Soulages et. al.	Sensitivity of transmission surface plasmon resonance (T-SPR) spectroscopy: self-assembled multilayers on evaporated gold... Ilanit Doron-Mor et. al.
	9	Surface plasmon resonance biomolecular interaction analysis mass spectrometry. 2. Fiber optic-based analysis. Nelson RW et. al.	Effect of molecular weight on the exponential growth and morphology of hyaluronan/chitosan multilayers: a surface plasmon resonance spectroscopy and atomic force microscopy investigation. Kujawa P et. al.	Investigation of the Interaction between DnaK and DnaJ by Surface Plasmon Resonance Spectroscopy. MP Mayer et. al.	Comparison of surface plasmon resonance spectroscopy and quartz crystal microbalance techniques for studying DNA... Su, X. et. al.
	10	Localized surface plasmon resonance spectroscopy of single silver nanocubes. Sherry LJ et. al.	Localized surface plasmon resonance sensing of lipid-membrane-mediated biorecognition events. Dahlin A et. al.	Surface plasmon resonance studies of complex formation between cytochrome c and bovine cytochrome c …. Z Salamon et. al.	Localized surface plasmon resonance spectroscopy of single silver nanocubes. Leif J Sherry et. al.
	23	Search for "(nuclear fusion[ALL])"
		PubFocus (Google Scholar, By CombIF)	PubFocus (Pubmed basic, By CombIF)	Google Scholar	Scirus
	Top 10 relevant Articles
	1	Fast heating scalable to laser fusion ignition. Kodama R et. al.	Energy. For nuclear fusion, could two lasers be better than one?. Schirber M et. al.	KAR3, a kinesin-related gene required for yeast nuclear fusion. PB Meluh et. al.	Compact Nuclear Fusion Reactor for Space Flights. Anatoly F. Nastoyashchiy
	2	Fusion power.	Nuclear fusion. Tabletop accelerator breaks 'cold fusion' jinx but won't yield energy, physicists say. Seife C et. al.	Electrochemically Induced Nuclear Fusion of Deuterium. M Fleischmann et. al.	NUCLEAR FUSION DEFECTIVE1 Encodes the Arabidopsis RPL21M Protein and Is Required for Karyogamy during Female Gametophyte... Michael F Portereiko et. al.
	3	No enhancement of fusion probability by the neutron halo of 6He. Raabe R et. al.	Advanced technology paths to global climate stability: energy for a greenhouse planet. Hoffert MI et. al.	A Mutant of Saccharomyces cerevisiae Defective for Nuclear Fusion. J Conde et. al.	Rigorous theory of nuclear fusion rates in a plasma. Lowell S Brown et. al.
	4	What do we (not) know theoretically about solar neutrino fluxes? Bahcall JN et. al.	Evidence for nuclear emissions during acoustic cavitation. Taleyarkhan RP et. al.	The Yeast JEM1p Is a DnaJ-like Protein of the Endoplasmic Reticulum Membrane Required for Nuclear Fusion. S Nishikawa et. al.	Trypanosome hybrids generated in tsetse flies by nuclear fusion. Paindavoine, P et. al.
	5	Unexpected inhibition of fusion in nucleus-nucleus collisions. Berriman AC et. al.	Nuclear fusion of signaling pathways. Janknecht R et. al.	The Fusion of Broken Ends of Chromosomes Following Nuclear Fusion. B McClintock et. al.	Cluster Chemistry And Dynamics Special Feature: Cluster dynamics transcending chemical dynamics toward nuclear fusion. Andreas Heidenreich et. al.
	6	The next frontier. Yamanouchi et. al.	A nonmammalian homolog of the PAF1 gene (Zellweger syndrome) discovered as a gene involved in caryogamy in the fungus Podospora anserina. Berteaux-Lecellier V et. al.	Observation of cold nuclear fusion in condensed matter. SE Jones et. al.	A flexible software for real-time control in nuclear fusion experiments. De Tommasi, G. et. al.
	7	Observation of nuclear fusion driven by a pyroelectric crystal. Naranjo B et. al.	The karyogamy gene KAR2 and novel proteins are required for ER-membrane fusion. Latterich M et. al.	ER membrane protein complex required for nuclear fusion. DT Ng et. al.	The Fusion of Broken Ends of Chromosomes Following Nuclear Fusion. B McClintock
	8	To publish or not to publish. Kennedy D et. al.	Asymmetric mitotic segregation of the yeast spindle pole body. Vallen EA et. al.	Separate domains of KAR1 mediate distinct functions in mitosis and nuclear fusion. EA Vallen et. al.	Energy. For nuclear fusion, could two lasers be better than one? Michael Schirber, Science, Dec 2005
	9	Nuclear fusion. Evidence for nuclear reactions in imploding bubbles. Becchetti FD et. al.	Fusion of the nuclear oncoproteins v-Myb and v-Ets is required for the leukemogenicity of E26 virus. Metz T et. al.	Fus2 localizes near the site of cell fusion and is required for both cell fusion and nuclear …. EA Elion et. al.	Saccharomyces cerevisiae nuclear fusion requires prior activation by alpha factor. Rose, M D et. al.
	10	Nuclear fusion. 'Bubble fusion' paper generates a tempest in a beaker. Seife C et. al.	KAR3, a kinesin-related gene required for yeast nuclear fusion. Meluh PB et. al.	Benomyl prevents nuclear fusion in Saccharomyces cerevisiae. MA Delgado et. al.	Nuclear fusion-defective phenocopies in Chlamydomonas reinhardtii: mating-type functions for meiosis can act through the... Dutcher, S K
	24	Search for "(cellular automata[TIAB])"
		PubFocus (Google Scholar, By CombIF)	PubFocus (Pubmed basic, By CombIF)	Google Scholar	Scirus
	Top 10 relevant Articles
	1	Spiral calcium wave propagation and annihilation in Xenopus laevis oocytes. Lechleiter J et. al.	Majority logic gate for magnetic quantum-dot cellular automata. Imre A et. al.	Theory and applications of cellular automata. S Wolfram - Advanced Series on Complex Systems et. al.	A cellular automata model of epidemics of a heterogeneous susceptibility. Jin Zhen et. al.
	2	Room temperature magnetic quantum cellular automata Cowburn RP et. al.	Pattern-oriented modeling of agent-based complex systems: lessons from ecology. Grimm V et. al.	[BOOK] Cellular automata modeling of physical systems. B Chopard et. al.	Prisoner’s Dilemma cellular automata revisited: evolution of cooperation under environmental pressure. J Alonso et. al.
	3	Digital logic gate using quantum-Dot cellular automata. Amlani I et. al.	Spiral calcium wave propagation and annihilation in Xenopus laevis oocytes. Lechleiter J et. al.	Cellular automata as models of complexity. S Wolfram et. al.	Fault tolerance properties in quantum-dot cellular automata devices. M Khatun et. al.
	4	A cellular automation model of excitable media including curvature and dispersion. Gerhardt M et. al.	A cellular automation model of excitable media including curvature and dispersion. Gerhardt M et. al.	Cellular automata machines. T Toffoli et. al.	Two-dimensional cellular automata and the analysis of correlated time series. Rigo, L.O. et. al.
	5	Evolutionary games and computer simulations. Huberman BA et. al.	Local interactions predict large-scale pattern in empirically derived cellular automata. Wootton JT et. al.	[BOOK] Cellular Automata and Complexity: Collected Papers. S Wolfram et. al.	SCIARA ?2: An improved cellular automata model for lava flows and applications to the 2002 Etnean crisis. Avolio, M.V. et. al.
	6	Majority logic gate for magnetic quantum-dot cellular automata. Imre A et. al.	Algorithmic self-assembly of DNA Sierpinski triangles. Rothemund PW et. al.	[BOOK] Cellular Automata. EF Codd et. al.	Pyroclastic flows modelling using cellular automata. Avolio, M.V. et. al.
	7	Pattern-oriented modeling of agent-based complex systems: lessons from ecology. Grimm V et. al.	Nonlinear kinetics and new approaches to complex reaction mechanisms. Ross J et. al.	[BOOK] Essays on cellular automata. AW Burks et. al.	A cellular automata model for liquid distribution in trickle bed reactors. Alopaeus, V. et. al.
	8	From soliton equations to integrable cellular automata through a limiting procedure. Tokihiro T et. al.	Room temperature magnetic quantum cellular automata not. Cowburn RP et. al.	[BOOK] Cellular automata and complexity. S Wolfram et. al.	Cellular automata as analysis and synthesis engines at the geomorphology-ecology interface. Fonstad, M.A., Geomorphology, Jul 2006
	9	Algorithmic self-assembly of DNA Sierpinski triangles. Rothemund PW et. al.	Digital logic gate using quantum-Dot cellular automata not. Amlani I et. al.	Quantum cellular automata. CS Lent et. al.	Effect of the lane reduction in the cellular automata models applied to the two-lane traffic. Nassab, K. et. al.
	10	Statistical mechanics of probabilistic cellular automata. Grinstein G et. al.	A three-dimensional model of myxobacterial aggregation by contact-mediated interactions. Sozinova O et. al.	[BOOK] Cellular Automata Machines: A New Environment for Modeling. T Toffoli et. al.	The use of Cellular Automata in the learning of emergence. Faraco, G. et. al.
	25	Search for "(microelectromechanical system*[ALL])OR(mems[tiab])"
		PubFocus (Google Scholar, By CombIF)	PubFocus (Pubmed basic, By CombIF)	Google Scholar	Scirus
	Top 10 relevant Articles
	1	Quantum mechanical actuation of microelectromechanical systems by the Casimir force. Chan HB et. al.	Quantum mechanical actuation of microelectromechanical systems by the Casimir force. Chan HB et. al.	Performance of low-loss RF MEMS capacitive switches. CL Goldsmith et. al.	The principle of a MEMS circular diaphragm mass sensor. A K Ismail et. al.
	2	Rotational actuators based on carbon nanotubes. Fennimore AM et. al.	Rotational actuators based on carbon nanotubes. Fennimore AM et. al.	M-TEST: A test chip for MEMS material property measurement usingelectrostatically actuated test …. PM Osterberg et. al.	Effects of dielectric charging on fundamental forces and reliability in capacitive microelectromechanical systems radio ... Steven T. Patton et. al.
	3	A comparison study of multiple measures of adherence to HIV protease inhibitors. Liu H et. al.	Smart single-chip gas sensor microsystem. Hagleitner C et. al.	Surface engineering and microtribology for microelectromechanical systems. K Komvopoulos - Wear et. al.	Analysis of a microelectromechanical system testing stage for tensile loading of nanostructures. Shaoning Lu et. al.
	4	Rapid prototyping of patterned functional nanostructures Fan H et. al.	Continuous-flow lithography for high-throughput microparticle synthesis. Dendukuri D et. al.	[BOOK] RF MEMS. GM Rebeiz et. al.	Modeling of dry stiction in micro electro-mechanical systems (MEMS). A Hariri et. al.
	5	Smart single-chip gas sensor microsystem. Hagleitner C et. al.	The role of van der Waals forces in adhesion of micromachined surfaces. Delrio FW et. al.	RF MEMS switches and switch circuits. GM Rebeiz et. al.	Carbon fibers as a novel material for high-performance microelectromechanical systems (MEMS). Shahyaan Desai et. al.
	6	Adherence to oral tamoxifen: a comparison of patient self-report, pill counts, and microelectronic monitoring. Waterhouse DM et. al.	Bio-MEMS: building up micromuscles. Spatz JP et. al.	SU-8: a low-cost negative resist for MEMS. H Lorenz et. al.	MEMS-based compact dual-band bandpass filters with applications to wireless local area network. Jong-Man Kim et. al.
	7	Antiretroviral therapy adherence and viral suppression in HIV-infected drug users: comparison of self-report and electronic monitoring. Arnsten JH et. al.	High-aspect-ratio bulk micromachining of titanium.. Aimi MF et. al.	Distributed MEMS true-time delay phase shifters and wide-bandswitches. S Barker et. al.	Microelectromechanical systems actuated small-scale retroreflectors for free space optical communications. C Jenkins et. al.
	8	Thermoelectric microdevice fabricated by a MEMS-like electrochemical process. Snyder GJ et. al.	Thermoelectric microdevice fabricated by a MEMS-like electrochemical process. Snyder GJ et. al.	High-isolation CPW MEMS shunt switches. 1. Modeling. JB Muldavin et. al.	Special section: Selected papers from the 10th International Conference on Optical MEMS and their Applications (Oulu, Finland, ... Hans Zappe, Journal of Optics A: Pure and Applied Optics, Jul 2006
	9	Polymeric microelectromechanical systems Soper SA et. al.	An electromechanical material testing system for in situ electron microscopy and applications. Zhu Y et. al.	Surface micromachining for microelectromechanical systems. JM Bustillo et. al.	Study of the electrical contact resistance of multi-contact MEMS relays fabricated using the MetalMUMPs process. L Almeida et. al.
	10	A systematic review of the associations between dose regimens and medication compliance. Claxton AJ et. al.	Rapid prototyping of patterned functional nanostructures not. Fan H et. al.	[BOOK] Introduction to Microelectromechanical Systems Engineering. N Maluf et. al.	Long-wavelength MEMS tunable vertical-cavity surface-emitting lasers with high sidemode suppression. B Kögel et. al.
	26	Search for "(DNA[ALL])AND(triple helix[ti])"
		PubFocus (Google Scholar, By CombIF)	PubFocus (Pubmed basic, By CombIF)	Google Scholar	Scirus
	Top 10 relevant Articles
	1	Sequence-specific cleavage of double helical DNA by triple helix formation. Moser HE et. al.	Parallel and antiparallel (G.GC)2 triple helix fragments in a crystal structure. Vlieghe D et.al.	Sequence-specific cleavage of double helical DNA by triple helix formation. HE Moser et. al.	[Sequence-dependent cleavage of HBV DNA by combining with triple helix-forming oligodeoxyribonucleotides modified with... Li-xia Guang et. al.
	2	Mutagenesis in mammalian cells induced by triple helix formation and transcription-coupled repair. Wang G et. al.	Mutagenesis in mammalian cells induced by triple helix formation and transcription-coupled repair. Wang G et.al.	Targeted Mutagenesis of DNA Using Triple Helix-Forming Oligonucleotides Linked to Psoralen. PA Havre et. al.	Complex between triple helix of collagen and double helix of DNA in aqueous solution. Mrevlishvili, G.M. et. al.
	3	Second structural motif for recognition of DNA by oligonucleotide-directed triple-helix formation. Beal PA et. al.	A nucleic acid triple helix formed by a peptide nucleic acid-DNA complex. Betts L et.al.	Sequence-Specific Recognition of Double Helical RNA and RNA? DNA by Triple Helix Formation. H Han et. al.	Complex between triple helix of collagen and double helix of DNA in aqueous solution. George M Mrevlishvili et. al.
	4	A nucleic acid triple helix formed by a peptide nucleic acid-DNA complex. Betts L et. al.	Triple helix-specific ligands. Mergny JL et.al.	A nucleic acid triple helix formed by a peptide nucleic acid-DNA complex. L Betts et. al.	Site-resolved stabilization of a DNA triple helix by magnesium ions. Coman, Daniel et. al.
	5	Targeted gene knockout mediated by triple helix forming oligonucleotides. Majumdar A et. al.	Site-specific cleavage of human chromosome 4 mediated by triple-helix formation. Strobel SA et.al.	Efficient purification of plasmid DNA for gene transfer using triple-helix affinity chromatography. P Wils et. al.	Triple helix DNA alters nucleosomal histone-DNA interactions and acts as a nucleosome barrier. Westin, L et. al.
	6	Triple helix-specific ligands. Mergny JL et. al.	Second structural motif for recognition of DNA by oligonucleotide-directed triple-helix formation. Beal PA et.al.	Inhibition of Gene Expression by Triple Helix-Directed DNA Cross-Linking at Specific Sites. M Grigoriev et. al.	Magnesium ion-dependent triple-helix structure formed by homopurine-homopyrimidine sequences in supercoiled plasmid DNA. Kohwi, Y et. al.
	7	Recognition of thymine adenine.base pairs by guanine in a pyrimidine triple helix motif. Griffin LC et. al.	Site-specific cleavage of a yeast chromosome by oligonucleotide-directed triple-helix formation. Strobel SA et.al.	Sequence-specific photo-induced cross-linking of the two strands of double-helical DNA by a psoralen covalently linked to a triple helix-forming oligonucleotide. M Takasugi et. al.	Oligonucleotide-directed triple helix formation at adjacent oligopurine and oligopyrimidine DNA tracts by alternate strand... Jayasena, S D et. al.
	8	Inhibition of DNA binding proteins by oligonucleotide-directed triple helix formation. Maher LJ et. al.	Recognition of thymine adenine.base pairs by guanine in a pyrimidine triple helix motif. Griffin LC et.al.	Oligodeoxynucleotide-directed photo-induced cross-linking of HIV proviral DNA via triple-helix …. C Giovannangeli et. al.	Site-specific inhibition of EcoRI restriction/modification enzymes by a DNA triple helix. Hanvey, J C et. al.
	9	Site-specific cleavage of human chromosome 4 mediated by triple-helix formation. Strobel SA et. al.	Inhibition of DNA binding proteins by oligonucleotide-directed triple helix formation. Maher LJ et.al.	Mutagenesis in mammalian cells induced by triple helix formation and transcription-coupled repair.. G Wang et. al.	Sequence-specific recognition and cleavage of duplex DNA via triple-helix formation by oligonucleotides covalently linked to... FranÃÂ§ois, J C et. al.
	10	Site-specific cleavage of a yeast chromosome by oligonucleotide-directed triple-helix formation. Strobel SA et. al.	Sequence-specific cleavage of double helical DNA by triple helix formation. Moser HE et.al.	Repair of triple helix directed psoralen adducts in human cells. Z Sandor et. al.	Nonenymatic ligation of double-helical DNA by alternate-strand triple helix formation. Luebke, K J et. al.
	27	Search for "(quorum sensing[ALL])AND(antagonist*[tiab] or inhibitor*[tiab])"
		PubFocus (Google Scholar, By CombIF)	PubFocus (Pubmed basic, By CombIF)	Google Scholar	Scirus
	Top 10 relevant Articles
	1	Quorum sensing inhibitors: a bargain of effects. Rasmussen TB et. al.	The QseC sensor kinase: a bacterial adrenergic receptor. Clarke MB et.al.	Attenuation of Pseudomonas aeruginosa virulence by quorum sensing inhibitors. M Hentzer et. al.	Synthesis and biological evaluation of homoserine lactone derived ureas as antagonists of bacterial quorum sensing. Frezza, M. et. al.
	2	Attenuation of Pseudomonas aeruginosa virulence by quorum sensing inhibitors. Hentzer M et. al.	Prophylactic efficacy of topical temporin A and RNAIII-inhibiting peptide in a subcutaneous rat Pouch model of graft infection attributable to staphylococci with intermediate resistance to glycopepti. Cirioni O et.al.	Inhibition of virulence factor expression in Staphylococcus aureus by the Staphylococcus epidermidis …. M Otto et. al.	Quorum sensing inhibitors: a bargain of effects. Thomas B Rasmussen et. al.
	3	Acyl homoserine-lactone quorum-sensing signal generation. Parsek MR et. al.	Delays in Pseudomonas aeruginosa quorum-controlled gene expression are conditional. Yarwood JM et.al.	CENSUS AND CONSENSUS IN BACTERIAL ECOSYSTEMS: The LuxR-LuxI Family of Quorum-Sensing Transcriptional …. C Fuqua et. al.	Quorum-sensing inhibitors as anti-pathogenic drugs. Thomas B Rasmussen et. al.
	4	Bacteria-host communication: the language of hormones. Sperandio V et. al.	Transient interference with staphylococcal quorum sensing blocks abscess formation. Wright JS et.al.	Synthesis of furanone-based natural product analogues with quorum sensing antagonist activity.. T Hjelmgaard et. al.	Quorum-sensing inhibitors as anti-pathogenic drugs Rasmussen, T.B. et. al.
	5	Quorum-sensing acts at initiation of chromosomal replication in Escherichia coli. Withers HL et. al.	Hydrophobic interactions drive ligand-receptor recognition for activation and inhibition of staphylococcal quorum sensing. Wright JS et.al.	Rational design of a global inhibitor of the virulence response in Staphylococcus aureus, based in …. GJ Lyon et. al.	Inhibition of Bacillus anthracis growth and virulence-gene expression by inhibitors of quorum-sensing. Marcus B Jones et. al.
	6	Quorum sensing in Aeromonas hydrophila and Aeromonas salmonicida: identification of the LuxRI homologs AhyRI and AsaRI and their cognate N-acylhomoserine lactone signal molecules. Swift S et. al.	Inactivation of a bacterial virulence pheromone by phagocyte-derived oxidants: new role for the NADPH oxidase in host defense. Rothfork JM et.al.	Induction and inhibition of Pseudomonas aeruginosa quorum sensing by synthetic autoinducer analogs. KM Smith et. al.	Synthesis and biological evaluation of homoserine lactone derived ureas as antagonists of bacterial quorum sensing. Marine Frezza et. al.
	7	Analogs of the autoinducer 3-oxooctanoyl-homoserine lactone strongly inhibit activity of the TraR protein of Agrobacterium tumefaciens. Zhu J et. al.	Analysis of Pseudomonas aeruginosa 4-hydroxy-2-alkylquinolines (HAQs) reveals a role for 4-hydroxy-2-heptylquinoline in cell-to-cell communication. Déziel E et.al.	Molecular mechanisms of bacterial quorum sensing as a new drug target. H Suga et. al.	Identity and effects of quorum-sensing inhibitors produced by Penicillium species. Thomas Bovbjerg Rasmussen et. al.
	8	Quorum sensing and the population-dependent control of virulence. Williams P et. al.	Molecular mechanisms of bacterial quorum sensing as a new drug target. Suga H et.al.	How Delisea pulchra furanones affect quorum sensing and swarming motility in Serratia liquefaciens …. TB Rasmussen et. al.	Prevention of staphylococcal biofilm-associated infections by the quorum sensing inhibitor RIP. Naomi Balaban et. al.
	9	Quorum sensing in Vibrio fischeri: probing autoinducer-LuxR interactions with autoinducer analogs. Schaefer AL et. al.	Bacteria-host communication: the language of hormones. Sperandio V et.al.	RNAIII inhibiting peptide(RIP), a global inhibitor of Staphylococcus aureus pathogenesis: structure …. Y Gov et. al.	Quorum-sensing antagonist (5Z)-4-bromo-5-(bromomethylene)-3-butyl-2(5H)-furanone influences siderophore biosynthesis in... Dacheng Ren et. al.
	10	Induction and inhibition of Pseudomonas aeruginosa quorum sensing by synthetic autoinducer analogs. Smith KM et. al.	Acyl homoserine-lactone quorum-sensing signal generation. Parsek MR et.al.	Library screening for synthetic agonists and antagonists of a Pseudomonas aeruginosa autoinducer. KM Smith et. al.	The LuxR receptor: the sites of interaction with quorum-sensing signals and inhibitors. B Koch et. al.
	28	Search for "(dickkopf*[all] OR dkk[ti])"
		PubFocus (Google Scholar, By CombIF)	PubFocus (Pubmed basic, By CombIF)	Google Scholar	Scirus
	Top 10 relevant Articles
	1	Dickkopf-1 is a member of a new family of secreted proteins and functions in head induction. Glinka A et. al.	Dkk2 has a role in terminal osteoblast differentiation and mineralized matrix formation. Li X et.al.	Dickkopf-1 is a member of a new family of secreted proteins and functions in head induction. A Glinka et. al.	Cross-platform expression profiling demonstrates that SV40 small tumor antigen activates Notch, Hedgehog, and Wnt signaling... Ali-Seyed, Mohamed et. al.
	2	LDL-receptor-related protein 6 is a receptor for Dickkopf proteins. Mao B et. al.	The Wnt/beta-catenin pathway regulates cardiac valve formation. Hurlstone AF et.al.	LDL-receptor-related protein 6 is a receptor for Dickkopf proteins.. B Mao et. al.	A chronic fatigue syndrome – related proteome in human cerebrospinal fluid. Baraniuk, James N. et. al.
	3	Novel mechanism of Wnt signalling inhibition mediated by Dickkopf-1 interaction with LRP6/Arrow. Bafico A et. al.	Kremen proteins are Dickkopf receptors that regulate Wnt/beta-catenin signalling. Mao B et.al.	Functional and structural diversity of the human Dickkopf gene family.. VE Krupnik et. al.	Identification and functional analysis of candidate genes regulating mesenchymal stem cell self-renewal and multipotency. Lin Song et. al.
	4	WNT signals are required for the initiation of hair follicle development. Andl T et. al.	LDL-receptor-related protein 6 is a receptor for Dickkopf proteins. Mao B et.al.	Novel mechanism of Wnt signalling inhibition mediated by Dickkopf-1 interaction with LRP6/Arrow. A Bafico et. al.	Infrequent Wnt inhibitory factor-1 (Wif-1) methylation in chronic lymphocytic leukemia. Chim, C.S. et. al.
	5	Dickkopf1 is required for embryonic head induction and limb morphogenesis in the mouse. Mukhopadhyay M et. al.	Developmental biology. Making head or tail of Dickkopf. Nusse R not et.al.	Dickkopf genes are co-ordinately expressed in mesodermal lineages.. AP Monaghan et. al.	Evolution of the mechanisms that establish the embryonic axes. Stern, C.D., Current Opinion in Genetics & Development, Aug 2006
	6	One strategy for cell and gene therapy: harnessing the power of adult stem cells to repair tissues. Prockop DJ et. al.	Dickkopf-1 is a member of a new family of secreted proteins and functions in head induction. Glinka A et.al.	Head inducer Dickkopf-1 is a ligand for Wnt coreceptor LRP6. MV Semënov et. al.	Building the mouse gastrula: signals, asymmetry and lineages. Tam, P.P. et. al.
	7	Canonical Wnt signals are essential for homeostasis of the intestinal epithelium. Pinto D et. al.	Novel mechanism of Wnt signalling inhibition mediated by Dickkopf-1 interaction with LRP6/Arrow. Bafico A et.al.	Kremen proteins are Dickkopf receptors that regulate Wnt/B-catenin signalling. B Mao et. al.	Review on composite polymer electrolytes for lithium batteries. Manuel Stephan, A. et. al.
	8	Dkk2 has a role in terminal osteoblast differentiation and mineralized matrix formation. Li X et. al.	Heart induction by Wnt antagonists depends on the homeodomain transcription factor Hex. Foley AC et.al.	Dickkopf-1, an inhibitor of the Wnt signaling pathway, is induced by p53. J Wang et. al.	Absence of Nodal signaling promotes precocious neural differentiation in the mouse embryo. Camus, A. et. al.
	9	Developmental biology. Making head or tail of Dickkopf. Nusse R et. al.	Dkk1 and noggin cooperate in mammalian head induction. del Barco Barrantes I et.al.	Isolation and Biochemical Characterization of the Human Dkk-1 Homologue, a Novel Inhibitor of …. P Fedi et. al.	Lef1 is required for the transition of Wnt signaling from mesenchymal to epithelial cells in the mouse embryonic mammary... Boras-Granic, K. et. al.
	10	BMP-2 controls alkaline phosphatase expression and osteoblast mineralization by a Wnt autocrine loop. Rawadi G et. al.	Canonical Wnt signals are essential for homeostasis of the intestinal epithelium. Pinto D et.al.	The Wnt antagonist Dickkopf-1 is regulated by Bmp signaling and c-Jun and modulates programmed cell …. L Grotewold et. al.	The Wnt antagonist Dickkopf-1 and its receptors are coordinately regulated during early human adipogenesis. C Christodoulides et. al.
	29	Search for "(progeria[ALL])AND(DNA)"
		PubFocus (Google Scholar, By CombIF)	PubFocus (Pubmed basic, By CombIF)	Google Scholar	Scirus
	Top 10 relevant Articles
	1	Telomere length predicts replicative capacity of human fibroblasts. Allsopp RC et. al.	The biology of aging. Goldstein S not et.al.	Hutchinson-Gilford progeria: faithful DNA maintenance, inheritance and allelic transcription of beta …. ME O'Brien et. al.	Gene expression and DNA repair in progeroid syndromes and human aging. Kyng, K.J. et. al.
	2	Recurrent de novo point mutations in lamin A cause Hutchinson-Gilford progeria syndrome. Eriksson M et. al.	Genetic modulation of senescent phenotypes in Homo sapiens. Martin GM not et.al.	LMNA is mutated in Hutchinson-Gilford progeria (MIM 176670) but not in Wiedemann-Rautenstrauch …. H Cao et. al.	Multiple roads to the aging phenotype: insights from the molecular dissection of progerias through DNA microarray... Prolla, T.A., Mechanisms of Ageing and Development, Apr 2005
	3	Accumulation of mutant lamin A causes progressive changes in nuclear architecture in Hutchinson-Gilford progeria syndrome. Goldman RD et. al.	Genome instability in progeria: when repair gets old. Misteli T et.al.	DNA damage, mutation and fine structure DNA repair in aging.. VA Bohr et. al.	DNA polymerases alpha beta and gamma in inherited diseases affecting DNA repair. Bertazzoni, U et. al.
	4	The biology of aging. Goldstein S et. al.	Lamin A-dependent nuclear defects in human aging. Scaffidi P et.al.	DNA Sequencing with Chain-Terminating Inhibitors. F Sanger et. al.	Aggrecan expression is substantially and abnormally upregulated in Hutchinson-Gilford Progeria Syndrome dermal... Lemire, J.M. et. al.
	5	The establishment of telomerase-immortalized cell lines representing human chromosome instability syndromes. Ouellette MM et. al.	Recurrent de novo point mutations in lamin A cause Hutchinson-Gilford progeria syndrome. Eriksson M et.al.	Reduced DNA repair in progeria cells and effects of gamma-ray irradiation on UV-induced unscheduled DNA synthesis in normal and progeria cells. SM Wang et. al.	Hutchinson-Gilford progeria: faithful DNA maintenance, inheritance and allelic transcription of ?(1-4)... O'Brien, M.E. et. al.
	6	On signal sequence polymorphisms and diseases of distribution. Rosenblum JS et. al.	Drawing the line in progeria syndromes. Hegele RA not et.al.	Immortalization of Werner syndrome and progeria fibroblasts. H Saito et. al.	Hutchinson-Gilford progeria: faithful DNA maintenance, inheritance and allelic transcription of beta(1-4)... M E O'Brien et. al.
	7	Proteins that bind A-type lamins: integrating isolated clues. Zastrow MS et. al.	No detectable mutations at Werner helicase locus in progeria. Oshima J et.al.	Decreased repair of gamma ray damaged DNA in progeria. AJ Rainbow et. al.	Fibroblast clones from patients with Hutchinson-Gilford progeria can senesce despite the presence of telomerase. Wallis, C.V. et. al.
	8	Drawing the line in progeria syndromes. Hegele RA et. al.	Maintaining integrity. Shiloh Y et.al.	Cell-cycle defect of DNA repair in progeria skin fibroblasts. JM Lipman et. al.	Reduced hematopoietic reserves in DNA interstrand crosslink repair-deficient Ercc1-/- mice. Joanna M Prasher et. al.
	9	The nuclear lamina and its functions in the nucleus. Gruenbaum Y et. al.	An Xpd mouse model for the combined xeroderma pigmentosum/Cockayne syndrome exhibiting both cancer predisposition and segmental progeria. Andressoo JO et.al.	Progeria cells are stimulated to repair DNA by co-cultivation with normal cells. WT Brown et. al.	Molecular cytogenetic insights into the ageing syndrome Hutchinson-Gilford Progeria (HGPS). C Corso et. al.
	10	No detectable mutations at Werner helicase locus in progeria. Oshima J et. al.	Mutant nuclear lamin A leads to progressive alterations of epigenetic control in premature aging. Shumaker DK et.al.	The Werner syndrome protein is a DNA helicase. MD Gray et. al.	Ignorance is bliss.Treatment makes cells from people with premature aging disorder overlook genetic abnormality and behave... Mary Beckman
	30	Search for "(lipid raft*[ti] and receptor*[tiab])"
		PubFocus (Google Scholar, By CombIF)	PubFocus (Pubmed basic, By CombIF)	Google Scholar	Scirus
	Top 10 relevant Articles
	1	Functions of lipid rafts in biological membranes. Brown DA et. al.	Transducible TAT-HA fusogenic peptide enhances escape of TAT-fusion proteins after lipid raft macropinocytosis. Wadia JS et.al.	Aggregation of Lipid Rafts Accompanies Signaling Via the T Cell Antigen Receptor. PW Janes et. al.	Localization of the kappa opioid receptor in lipid rafts. Wei Xu et. al.
	2	Transducible TAT-HA fusogenic peptide enhances escape of TAT-fusion proteins after lipid raft macropinocytosis. Wadia JS et. al.	Ligand-independent redistribution of Fas (CD95) into lipid rafts mediates clonotypic T cell death. Muppidi JR et.al.	A Role for Lipid Rafts in B Cell Antigen Receptor Signaling and Antigen Targeting. PC Cheng et. al.	Quantitative proteomic analysis of B cell lipid rafts reveals that ezrin regulates antigen receptor-mediated lipid raft... Neetu Gupta et. al.
	3	Aggregation of lipid rafts accompanies signaling via the T cell antigen receptor. Janes PW et. al.	Lipid rafts and B-cell activation. Pierce SK not et.al.	Engagement of the Human Pre-B Cell Receptor Generates a Lipid Raft–Dependent Calcium Signaling …. B Guo et. al.	Differential sensitivity of human platelet P2X1 and P2Y1 receptors to disruption of lipid rafts. Catherine Vial et. al.
	4	Concentration of MHC class II molecules in lipid rafts facilitates antigen presentation. Anderson HA et. al.	Quantitative proteomic analysis of B cell lipid rafts reveals that ezrin regulates antigen receptor-mediated lipid raft dynamics. Gupta N et.al.	Anthrax toxin triggers endocytosis of its receptor via a lipid raft-mediated clathrin-dependent …. L Abrami et. al.	Lipid rafts serve as a signaling platform for nicotinic acetylcholine receptor clustering. Dan Zhu et. al.
	5	A role for lipid rafts in B cell antigen receptor signaling and antigen targeting. Cheng PC et. al.	CARMA1 is a critical lipid raft-associated regulator of TCR-induced NF-kappa B activation. Gaide O et.al.	Transient translocation of the B cell receptor and Src homology 2 domain-containing inositol phosphatase to lipid rafts: evidence toward a role in calcium regulation. RJ Petrie et. al.	The dependence receptor DCC requires lipid raft localization for cell death signaling. Céline Furne et. al.
	6	Lipid rafts and B-cell activation. Pierce SK et. al.	PKC-beta controls I kappa B kinase lipid raft recruitment and activation in response to BCR signaling. Su TT et.al.	A requirement for lipid rafts in B cell receptor induced Ca2+ flux. MJ Aman et. al.	Estrogen receptors in membrane lipid rafts and signal transduction in breast cancer. Diana C Márquez et. al.
	7	PKC-beta controls I kappa B kinase lipid raft recruitment and activation in response to BCR signaling. Su TT et. al.	Concentration of MHC class II molecules in lipid rafts facilitates antigen presentation. Anderson HA et.al.	Recruitment of TNF Receptor 1 to Lipid Rafts Is Essential for TNFa-Mediated NF-?B Activation. DF Legler et. al.	Estrogen receptors in membrane lipid rafts and signal transduction in breast cancer. Marquez, D.C. et. al.
	8	Ligand-independent redistribution of Fas (CD95) into lipid rafts mediates clonotypic T cell death. Muppidi JR et. al.	Lipid raft proteins have a random distribution during localized activation of the T-cell receptor. Glebov OO et.al.	Cutting Edge: B Cell Antigen Receptor Signaling Occurs Outside Lipid Rafts in Immature B Cells1. TW Sproul et. al.	IL-2 and IL-15 receptor ?-subunits are coexpressed in a supramolecular receptor cluster in lipid rafts of T cells. Vámosi, György et. al.
	9	Engagement of GPI-linked CD48 contributes to TCR signals and cytoskeletal reorganization: a role for lipid rafts in T cell activation. Moran M et. al.	Functions of lipid rafts in biological membranes. Brown DA et.al.	The CD19/CD21 Complex Functions to Prolong B Cell Antigen Receptor Signaling from Lipid Rafts. A Cherukuri et. al.	Lipid rafts remodeling in estrogen receptor-negative breast cancer is reversed by histone deacetylase inhibitor. Anna Ostapkowicz et. al.
	10	Rapid cycling of lipid raft markers between the cell surface and Golgi complex. Nichols BJ et. al.	Life and death decisions: secondary complexes and lipid rafts in TNF receptor family signal transduction. Muppidi JR et.al.	Lipid raft proteins have a random distribution during localized activation of the T-cell receptor. SK Pierce et. al.	Lipid rafts are involved in C95 (4,8) agrin fragment-induced acetylcholine receptor clustering. J A Campagna et. al.
	31	Search for "(erect*[ti])AND(nitric oxide OR NO)"
		PubFocus (Google Scholar, By CombIF)	PubFocus (Pubmed basic, By CombIF)	Google Scholar	Scirus
	Top 10 relevant Articles
	1	Nitric oxide: a physiologic mediator of penile erection. Burnett AL et. al.	Nitric oxide: a physiologic mediator of penile erection. Burnett AL et.al.	Role of nitric oxide in the physiology of erection. AL Burnett et. al.	The nitric oxide/cyclic GMP pathway: A potential major regulator of cochlear physiology. Fessenden, J.D. et. al.
	2	Antagonism of Rho-kinase stimulates rat penile erection via a nitric oxide-independent pathway. Chitaley K et. al.	Antagonism of Rho-kinase stimulates rat penile erection via a nitric oxide-independent pathway. Chitaley K et.al.	Role of nitric oxide in the biology, physiology and pathophysiology of reproduction. M Rosselli et. al.	[No title]
	3	Pharmacology of penile erection. Andersson KE et. al.	Pharmacology of penile erection. Andersson KE not et.al.	Androgen and pituitary control of penile nitric oxide synthase and erectile function in the rat. DF Penson et. al.	Normal erectile function. Ralph, D.J.
	4	Oxygen tension regulates the nitric oxide pathway. Physiological role in penile erection. Kim N et. al.	Inactivation of phosphorylated endothelial nitric oxide synthase (Ser-1177) by O-GlcNAc in diabetes-associated erectile dysfunction. Musicki B et.al.	Androgen-dependent nitric oxide release in rat penis correlates with levels of constitutive nitric oxide synthase isoenzymes. R Marin et. al.	Nitric oxide activity in complex atheromatous plaques. Tousoulie, D. et. al.
	5	Erectile dysfunction in cyclic GMP-dependent kinase I-deficient mice. Hedlund P et. al.	Oxygen tension regulates the nitric oxide pathway. Physiological role in penile erection. Kim N et.al.	The phosphodiesterase inhibitory selectivity and the in vitro and in vivo potency of the new PDE5 …. IS de Tejada et. al.	Compartmentalization of the plant peroxin, AtPex10p, within subdomain(s) of ER. Flynn, C.R. et. al.
	6	Gene transfer of endothelial nitric oxide synthase to the penis augments erectile responses in the aged rat. Champion HC et. al.	Phosphodiesterase-5A dysregulation in penile erectile tissue is a mechanism of priapism. Champion HC et.al.	Androgenic Maintenance of Inflow and Veno-Occlusion during Erection in the Rat. TM Mills et. al.	Oxytocin increases nitric oxide production in the paraventricular nucleus of the hypothalamus of male rats: correlation... Melis, M.R. et. al.
	7	Sildenafil: an orally active type 5 cyclic GMP-specific phosphodiesterase inhibitor for the treatment of penile erectile dysfunction. Boolell M et. al.	RhoA/Rho-kinase suppresses endothelial nitric oxide synthase in the penis: a mechanism for diabetes-associated erectile dysfunction. Bivalacqua TJ et.al.	Effect of Rho-kinase inhibition on vasoconstriction in the penile circulation. TM Mills et. al.	[No title]
	8	Nitric oxide and erection.	Central control of penile erection: role of the paraventricular nucleus of the hypothalamus. Argiolas A et.al.	Nitric oxide and cyclic GMP formation upon electrical field stimulation cause relaxation of corpus … LJ Ignarro et. al.	[No title]
	9	Akt-dependent phosphorylation of endothelial nitric-oxide synthase mediates penile erection. Hurt KJ et. al.	Nitric oxide and erection et.al.	Voluntary control of eroticism. DE Henson et. al.	The Monitoring of Filters. Hunt, T.
	10	RhoA/Rho-kinase suppresses endothelial nitric oxide synthase in the penis: a mechanism for diabetes-associated erectile dysfunction. Bivalacqua TJ et. al.	Cardiovascular effects of the 3 phosphodiesterase-5 inhibitors approved for the treatment of erectile dysfunction. Kloner RA not et.al.	Cloning of rat and human inducible penile nitric oxide synthase. Application for gene therapy of …. H Garban et. al.	Are executive stock options associated with future earnings? Hanlon, M. et. al.
	32	Search for "(aquaporin*[ALL])AND(enceph*[tiab] OR brain[tiab])"
		PubFocus (Google Scholar, By CombIF)	PubFocus (Pubmed basic, By CombIF)	Google Scholar	Scirus
	Top 10 relevant Articles
	1	Aquaporin-4 deletion in mice reduces brain edema after acute water intoxication and ischemic stroke. Manley GT et. al.	Aquaporin-4 deletion in mice reduces brain edema after acute water intoxication and ischemic stroke. Manley GT et.al.	Molecular Characterization of an Aquaporin cDNA from Brain: Candidate Osmoreceptor and Regulator of …. JS Jung et. al.	Fetal development of membrane water channel proteins aquaporin-1 and aquaporin-4 in the human brain. Eva Gömöri et. al.
	2	Mutations in the founder of the MIP gene family underlie cataract development in the mouse. Shiels A et. al.	The molecular basis of water transport in the brain. Amiry-Moghaddam M et.al.	Direct immunogold labeling of aquaporin-4 in square arrays of astrocyte and ependymocyte plasma membranes in rat brain and spinal cord. JE Rash et. al.	Fetal development of membrane water channel proteins aquaporin-1 and aquaporin-4 in the human brain. Gomori, E. et. al.
	3	Pathophysiology of the aquaporin water channels. King LS	Mutations in the founder of the MIP gene family underlie cataract development in the mouse. Shiels A et.al.	The Aquaporins, Blueprints for Cellular Plumbing Systems. P Agre et. al.	Neuromyelitis optica brain lesions localized at sites of high aquaporin 4 expression. Sean J Pittock et. al.
	4	Molecular characterization of an aquaporin cDNA from brain: candidate osmoreceptor and regulator of water balance. Jung JS et. al.	Novel roles of aquaporins revealed by phenotype analysis of knockout mice. Verkman AS not et.al.	Impaired Hearing in Mice Lacking Aquaporin-4 Water Channels. J Li et. al.	Sex- and region-specific alterations of basal amino acid and monoamine metabolism in the brain of aquaporin-4 knockout mice. Yi Fan et. al.
	5	Generation and phenotype of a transgenic knockout mouse lacking the mercurial-insensitive water channel aquaporin-4. Ma T et. al.	Generation and phenotype of a transgenic knockout mouse lacking the mercurial-insensitive water channel aquaporin-4. Ma T et.al.	Induction of aquaporin-4 water channel mRNA after focal cerebral ischemia in rat.. M Taniguchi et. al.	Magnesium restores altered aquaporin-4 immunoreactivity following traumatic brain injury to a pre-injury state. M N Ghabriel et. al.
	6	Immunolocalization of the mercurial-insensitive water channel and glycerol intrinsic protein in epithelial cell plasma membranes. Frigeri A et. al.	Expression of VAMP-2-like protein in kidney collecting duct intracellular vesicles. Colocalization with Aquaporin-2 water channels. Nielsen S et.al.	Increased aquaporin-4 immunoreactivity in rat brain in response to systemic hyponatremia.. Z Vajda et. al.	Sulforaphane enhances aquaporin-4 expression and decreases cerebral edema following traumatic brain injury. Jing Zhao et. al.
	7	Impaired hearing in mice lacking aquaporin-4 water channels. Li J et. al.	The aquaporins. Kruse E et.al.	Distribution of the Aquaporin CHIP in Secretory and Resorptive Epithelia and Capillary Endothelia. S Nielsen et. al.	[Research on acting mechanism of rhubarb on aquaporin-4 in rats with blood-brain barrier injury after acute cerebral... Yu-ping Tang et. al.
	8	Specialized membrane domains for water transport in glial cells: high-resolution immunogold cytochemistry of aquaporin-4 in rat brain. Nielsen S et. al.	IgG marker of optic-spinal multiple sclerosis binds to the aquaporin-4 water channel. Lennon VA et.al.	Role of aquaporin-4 water channel in the development and integrity of the blood-brain barrier. B Nico et. al.	Aquaporin-1 in the choroid plexuses of developing mammalian brain. P A Johansson et. al.
	9	The molecular basis of water transport in the brain. Amiry-Moghaddam M et. al.	Pathophysiology of the aquaporin water channels. King LS et.al.	Aquaporin-4 deficiency in skeletal muscle and brain of dystrophic mdx mice. A FRIGERI et. al.	[Brain edema and aquaporin]. Kazuo Yamada et. al.
	10	Expression of VAMP-2-like protein in kidney collecting duct intracellular vesicles. Colocalization with Aquaporin-2 water channels. Nielsen S et. al.	Loss of perivascular aquaporin 4 may underlie deficient water and K+ homeostasis in the human epileptogenic hippocampus. Eid T et.al.	A water channel closely related to rat brain aquaporin 4 is expressed in acid-and pepsinogen- …. T Misaka et. al.	Enhanced expression of aquaporin 4 in human brain with inflammatory diseases. Kazuko Aoki-Yoshino et. al.
	33	Search for "(carbon nanotube*[ALL])AND(assembly)"
		PubFocus (Google Scholar, By CombIF)	PubFocus (Pubmed basic, By CombIF)	Google Scholar	Scirus
	Top 10 relevant Articles
	1	Self-oriented regular arrays of carbon nanotubes and their field emission properties. Fan S et. al.	Structure-based carbon nanotube sorting by sequence-dependent DNA assembly. Zheng M et.al.	Single Crystals of Single-Walled Carbon Nanotubes Formed by Self-Assembly. RR Schlittler et. al.	Magnetic carbon nanotubes: synthesis by electrostatic self-assembly approach and application in biomanipulations. Chao Gao et. al.
	2	Carbon nanotubes--the route toward applications. Baughman RH et. al.	DNA-templated carbon nanotube field-effect transistor. Keren K et.al.	High-yield assembly of individual single-walled carbon nanotube tips for scanning probe microscopies. JH Hafner et. al.	Carbon nanotube-templated assembly of protein. Guodong Liu et. al.
	3	Indium phosphide nanowires as building blocks for nanoscale electronic and optoelectronic devices. Duan X et. al.	Nanotube electronics: large-scale assembly of carbon nanotubes. Rao SG et.al.	Nanotube electronics: Large-scale assembly of carbon nanotubes. SG Rao et. al.	Assembly of Prussian blue onto SiO2 nanoparticles and carbon nanotubes by electrostatic interaction. Qian, L. et. al.
	4	Growth of nanowire superlattice structures for nanoscale photonics and electronics. Gudiksen MS et. al.	Strong, transparent, multifunctional, carbon nanotube sheets. Zhang M et.al.	Structure-Based Carbon Nanotube Sorting by Sequence-Dependent DNA Assembly. M Zheng et. al.	Scaled-up self-assembly of carbon nanotubes inside long stainless steel tubing. Karwa, M. et. al.
	5	DNA-templated carbon nanotube field-effect transistor. Keren K et. al.	Direct spinning of carbon nanotube fibers from chemical vapor deposition synthesis. Li YL et.al.	A catalytic-assembly solvothermal route to multiwall carbon nanotubes at a moderate temperature. Y Jiang et. al.	Assembly of metal nanoparticle-carbon nanotube composite materials at the liquid/liquid interface. Kang Yeol Lee et. al.
	6	Fabrication of novel biomaterials through molecular self-assembly. Zhang S et. al.	Carbon nanotubes--the route toward applications. Baughman RH et.al.	Organization of polymers onto carbon nanotubes: a route to nanoscale assembly. R Czerw et. al.	Layer-by-layer electrostatic self-assembly of single-wall carbon nanotube polyelectrolytes. Hanna Paloniemi et. al.
	7	Structure-based carbon nanotube sorting by sequence-dependent DNA assembly. Zheng M et. al.	Self-oriented regular arrays of carbon nanotubes and their field emission propertie. Fan S et.al.	Supramolecular self-assembly of lipid derivatives on carbon nanotubes. C Richard et. al.	Preparation and layer-by-layer self-assembly of positively charged multiwall carbon nanotubes. Xu, Z. et. al.
	8	Nanotube electronics: large-scale assembly of carbon nanotubes. Rao SG et. al.	Adhesion: elastocapillary coalescence in wet hair. Bico J et.al.	Controlled assembly of carbon nanotubes by designed amphiphilic peptide helices. GR Dieckmann et. al.	Biopolymer and carbon nanotubes interface prepared by self-assembly for studying the electrochemistry of microperoxidase-11. Zhiai Xu et. al.
	9	Single crystals of single-walled carbon nanotubes formed by self-assembly. Schlittler RR et. al.	Carbon nanotubes as nanoscale mass conveyors. Regan BC et.al.	DNA-Templated Carbon Nanotube Field-Effect Transistor. K Keren et. al.	Contacting gold nanoparticles with carbon nanotubes by self-assembly. Tobias Smorodin et. al.
	10	Strong, transparent, multifunctional, carbon nanotube sheets. Zhang M et. al.	Microfabrication technology: organized assembly of carbon nanotubes. Wei BQ et.al.	Carbon Nanotube Templated Self-Assembly and Thermal Processing of Gold Nanowires. S Fullam et. al.	Programmed assembly of multi-layered protein/nanoparticle-carbon nanotube conjugates. Mei Li et. al.
	34	Search for "(laser capture microdissection[ti])"
		PubFocus (Google Scholar, By CombIF)	PubFocus (Pubmed basic, By CombIF)	Google Scholar	Scirus
	Top 10 relevant Articles
	1	Laser capture microdissection. Emmert-Buck MR et. al.	Laser capture microdissection: molecular analysis of tissue. Bonner RF et.al.	Laser capture microdissection: molecular analysis of tissue. RF Bonner et. al.	Rhodamine-RCA in vivo labeling guided laser capture microdissection of cancer functional angiogenic vessels in a murine... Hunter, Finie et. al.
	2	Laser capture microdissection: molecular analysis of tissue. Bonner RF et. al.	Laser capture microdissection. Emmert-Buck MR et.al.	The potential use of laser capture microdissection to selectively obtain distinct populations of …. RE Banks et. al.	[Laser capture microdissection and its application in andrology]. Min Wang et. al.
	3	Laser-capture microdissection: opening the microscopic frontier to molecular analysis. Simone NL et. al.	Laser capture microdissection comes into mainstream use. Webb T not et.al.	Laser capture microdissection-generated target sample for high-density oligonucleotide array …. H Ohyama et. al.	Preparative laser capture microdissection and single-pot cell wall material preparation: a novel method for tissue-specific... Guillermo Angeles et. al.
	4	Alterations of gene expression during colorectal carcinogenesis revealed by cDNA microarrays after laser-capture microdissection of tumor tissues and normal epithelia. Kitahara et. al.	Laser-capture microdissection of plasma cells from subacute sclerosing panencephalitis brain reveals intrathecal disease-relevant antibodies. Burgoon MP et.al.	Laser capture microdissection of single cells from complex tissues. CA Suarez-Quian et. al.	Combining laser capture microdissection with quantitative real-time PCR: Effects of tissue manipulation on RNA quality and... Ilan A Kerman et. al.
	5	Immuno-LCM: laser capture microdissection of immunostained frozen sections for mRNA analysis. Fend F et. al.	Laser-capture microdissection: opening the microscopic frontier to molecular analysis. Simone NL et.al.	Laser Capture Microdissection and Two-Dimensional Polyacrylamide Gel Electrophoresis Evaluation of …. RA Craven et. al.	Gene expression in rat lacrimal gland duct cells collected using laser capture microdissection: evidence for K+ secretion by... John L Ubels et. al.
	6	Laser-capture microdissection, a tool for the global analysis of gene expression in specific plant cell types: identification of genes expressed differentially in epidermal cells or vascular tissues. Nakazono M et. al.	Intramyocyte detection of Epstein-Barr virus genome by laser capture microdissection in patients with inflammatory cardiomyopathy. Chimenti C et.al.	Accurate and reproducible gene expression profiles from laser capture microdissection, transcript amplification, and high density oligonucleotide microarray analysis. V Luzzi et. al.	[An application of laser capture microdissection to isolate the pure atrial cells]. Yan Ou et. al.
	7	Distinct pattern of expression of differentiation and growth-related genes in squamous cell carcinomas of the head and neck revealed by the use of laser capture microdissection and cDNA arrays. Leethanakul C et. al.	Laser-capture microdissection, a tool for the global analysis of gene expression in specific plant cell types: identification of genes expressed differentially in epidermal cells or vascular tissues . Nakazono M et.al.	Laser-capture microdissection, a tool for the global analysis of gene expression in specific plant …. M Nakazono et. al.	Breast cancer proteomics by laser capture microdissection, sample pooling, 54-cm IPG IEF, and differential iodine... Hans Neubauer et. al.
	8	Oral cancer in vivo gene expression profiling assisted by laser capture microdissection and microarray analysis. Alevizos I et. al.	Laser capture microdissection analysis of gene expression in macrophages from atherosclerotic lesions of apolipoprotein E-deficient mice. Trogan E et.al.	Laser capture microdissection and proteomics: possibilities and limitation. RA Craven et. al.	Combining laser capture microdissection with quantitative real-time PCR: Effects of tissue manipulation on RNA quality... Kerman, I.A. et. al.
	9	The potential use of laser capture microdissection to selectively obtain distinct populations of cells for proteomic analysis--preliminary findings. Banks RE et. al.	Genetic mosaic analysis based on Cre recombinase and navigated laser capture microdissection. Wong MH et.al.	Genetic mosaic analysis based on Cre recombinase and navigated laser capture microdissection. MH Wong et. al.	Use of laser capture microdissection to detect integrated HIV-1 DNA in macrophages and astrocytes from autopsy brain tissues. Melissa J Churchill et. al.
	10	Laser-capture microdissection: refining estimates of the quantity and distribution of latent herpes simplex virus 1 and varicella-zoster virus DNA in human trigeminal Ganglia at the single-cell level. Wang K et. al.	In situ localization of follicular lymphoma: description and analysis by laser capture microdissection. Cong P et.al.	Laser Capture Microdissection of Cells from Plant Tissues. NM Kerk et. al.	Laser capture microdissection: methods and protocols. P Heath
	35	Search for "(insulin pump*[TI])"
		PubFocus (Google Scholar, By CombIF)	PubFocus (Pubmed basic, By CombIF)	Google Scholar	Scirus
	Top 10 relevant Articles
	1	Long-term metabolic control with insulin pump therapy. Report of experience with 127 patients. Mecklenburg RS et. al.	Long-term metabolic control with insulin pump therapy. Report of experience with 127 patients. Mecklenburg RS et.al.	An Electronically Controlled Piezoelectric Insulin Pump and Valves. WJ Spencer et. al.	Preface to the Supplement on 'Insulin pumps in childhood diabetes'. Mark A Sperling, Pediatr Diabetes, Aug 2006
	2	Implantable insulin pump vs multiple-dose insulin for non-insulin-dependent diabetes mellitus: a randomized clinical trial. Department of Veterans Affairs Implantable Insulin Pump Study Group. Saudek CD et. al.	The use of an implantable insulin pump in the treatment of type II diabetes. Rupp WM et.al.	A robust controller for insulin pumps based on H-infinity theory. KH Kienitz et. al.	Insulin pumps in pediatrics: We have the technology. We have the evidence. Why are still so few kids using it? Thomas Danne et. al.
	3	A randomized clinical trial of the insulin pump vs intensive conventional therapy in diabetic pregnancies. Coustan DR et. al.	Association of insulin pump therapy with raised serum amyloid A in type I diabetes mellitus. Brownlee M et.al.	Applying neural networks to adjust insulin-pump doses. F Andrianasy et. al.	Current practice of insulin pump therapy in children and adolescents - the Hannover recipe. Thomas Danne et. al.
	4	The use of an implantable insulin pump in the treatment of type II diabetes. Rupp WM et. al.	A randomized clinical trial of the insulin pump vs intensive conventional therapy in diabetic pregnancies. Coustan DR et.al.	The fault-tolerant insulin pump therapy. A Capozucca et. al.	Fulfilling the promise of insulin pump therapy in childhood diabetes. William V Tamborlane, Pediatr Diabetes, Aug 2006
	5	Continuous subcutaneous insulin infusion at 25 years: evidence base for the expanding use of insulin pump therapy in type 1 diabetes. Pickup J et. al.	Implantable insulin pump in type II diabetes et.al.	lmplantable, Self-Regulating Mechanochemical Insulin Pump. RA Seigel et. al.	Closing the loop: combining insulin pumps and glucose sensors in children with type 1 diabetes mellitus. Shlomit Shalitin et. al.
	6	Insulin pump treatment in insulin-dependent diabetes mellitus. Children, adolescents, and young adults. Brink SJ et. al.	Practical problems with insulin pumps et.al.	Carbohydrate counting guide: combining food flexibility with optimum. diabetes control on an insulin pump. J Sutton et. al.	Hypoglycemia and ketoacidosis with insulin pump therapy in children and adolescents. Ragnar Hanas et. al.
	7	Insulin pump therapy: a meta-analysis. Weissberg-Benchell J et. al.	Intensive conventional and insulin pump therapies in adult type I diabetes. A crossover study. Nathan DM et.al.	CONCURRENT SESSIONS ABSTRACTS. VTINI PUMP et. al.	Emerging evidence for the use of insulin pump therapy in infants, toddlers, and preschool-aged children with type 1 diabetes. Stuart A Weinzimer et. al.
	8	French multicentre experience of implantable insulin pumps. The EVADIAC Study Group. Evaluation of Active Implants in Diabetes Society. Broussolle C et. al.	Implantable insulin pumps. Selam JL not et.al.	FDA Approvals: Integrated Insulin Pump/Glucose Monitoring System, Fetoscopy Instrument Sets …R Centers et. al.	Insulin pump therapy and health-related quality of life in children and adolescents with type 1 diabetes. Jessica M Valenzuela et. al.
	9	Implantable insulin pumps. Selam JL et. al.	French multicentre experience of implantable insulin pumps. The EVADIAC Study Group. Evaluation of Active Implants in Diabetes Society. Broussolle C et.al.	Design of a glucose oxidase sensor for a mechanochemical insulin pump. CP De Moor et. al.	Feasibility and safety of insulin pump therapy in children aged 2 to 7 years with type 1 diabetes: a retrospective study. Tseghai Berhe et. al.
	10	Practical problems with insulin pumps.	Cyclic total parenteral nutrition, diabetes mellitus, and subcutaneous insulin pump. Beau P et.al.	Hydrophobic polyelectrolytes as osmotic agents for a mechanochemical insulin pump. JM Cornejo-Bravo et. al.	Insulin pump therapy in youth with type 1 diabetes: a retrospective paired study. Revital Nimri et. al.
	36	Search for "(mars[tiab])AND(water[tiab])"
		PubFocus (Google Scholar, By CombIF)	PubFocus (Pubmed basic, By CombIF)	Google Scholar	Scirus
	Top 10 relevant Articles
	1	Evidence for recent groundwater seepage and surface runoff on Mars. Malin MC	In situ evidence for an ancient aqueous environment at Meridiani Planum, Mars. Squyres SW et.al.	Water on Mars. MH Carr et. al.	Investigation of the water sorption properties of Mars-relevant micro- and mesoporous minerals. Janchen, J. et. al.
	2	The global topography of Mars and implications for surface evolution. Smith DE	The Opportunity Rover's Athena science investigation at Meridiani Planum, Mars. Squyres SW et.al.	Water on Mars: Clues from Deuterium/Hydrogen and Water Contents of Hydrous Phases in SNC Meteorites. LL Watson et. al.	Mars: the flow and ebb of water. Mark A Bullock
	3	Mars: water, water everywhere. Titus TN	Global mineralogical and aqueous mars history derived from OMEGA/Mars Express data. Bibring JP et.al.	Release of juvenile water on Mars-Estimated amounts and timing associated with volcanism. R Greeley et. al.	Erratum to ''Mars low-latitude neutron distribution: Possible remnant near-surface water ice and a mechanism for its... Jakosky, B.M. et. al.
	4	Mars: the flow and ebb of water. Bullock MA	Formation of glaciers on Mars by atmospheric precipitation at high obliquity. Forget F et.al.	Evolution of water reservoirs on Mars from D/H ratios in the atmosphere and crust. TM Donahue et. al.	Water clouds and dust aerosols observations with PFS MEX at Mars Zasova, L. et. al.
	5	Internal structure and early thermal evolution of Mars from Mars Global Surveyor topography and gravity. Zuber MT	Ancient Mars: wet in many places. Paige DA not et.al.	Liquid water and life on Mars. GV Levin et. al.	Water alteration of rocks and soils on Mars at the Spirit rover site in Gusev crater. Larry A Haskin et. al.
	6	The habitat and nature of early life. Nisbet EG	New perspectives on ancient Mars. Solomon SC et.al.	Geochemical evidence for magmatic water within Mars from pyroxenes in the Shergotty meteorite. HY McSween Jr et. al.	Mars low-latitude neutron distribution: Possible remnant near-surface water ice and a mechanism for its recent... Jakosky, B.M. et. al.
	7	In situ evidence for an ancient aqueous environment at Meridiani Planum, Mars. Squyres SW	Mars surface diversity as revealed by the OMEGA/Mars Express observations. Bibring JP et.al.	Mars: Occurrence of Liquid Water. AP Ingersoll et. al.	Antarctic Dry Valleys and indigenous weathering in Mars meteorites: Implications for water and life on Mars. Wentworth, S.J. et. al.
	8	Maps of subsurface hydrogen from the high energy neutron detector, Mars Odyssey. Mitrofanov I	Sulfates in the north polar region of Mars detected by OMEGA/Mars Express. Langevin Y et.al.	Valley formation in Margaritifer Sinus, Mars, by precipitation-recharged ground-water sapping. JA Grant et. al.	Evidence for subsurface water ice in Korolev crater, Mars. Armstrong, J.C. et. al.
	9	Possible ancient oceans on Mars: evidence from Mars Orbiter Laser Altimeter data. Head JW	Summer evolution of the north polar cap of Mars as observed by OMEGA/Mars Express. Langevin Y et.al.	The Mars water cycle at other epochs: Recent history of the polar caps and layered terrain. BM Jakosky et. al.	Negative ?18O values in Allan Hills 84001 carbonate: Possible evidence for water precipitation on mars. Holland, G. et. al.
	10	Water and the martian landscape. Baker VR	Spectral reflectance and morphologic correlations in eastern Terra Meridiani, Mars. Arvidson RE et.al.	Jarosite as an indicator of water-limited chemical weathering on Mars. ME Madden et. al.	Impact-Induced Melting of Near-Surface Water Ice on Mars. Sarah T. Stewart et. al.
	37	Search for "(ebola)AND(glycoprotein*)"
		PubFocus (Google Scholar, By CombIF)	PubFocus (Pubmed basic, By CombIF)	Google Scholar	Scirus
	Top 10 relevant Articles
	1	Development of a preventive vaccine for Ebola virus infection in primates. Sullivan NJ et. al.	Endosomal proteolysis of the Ebola virus glycoprotein is necessary for infection. Chandran K et.al.	The virion glycoproteins of Ebola viruses are encoded in two reading frames and are expressed …. A Sanchez et. al.	Packaging of actin into Ebola virus VLPs. Han, Ziying et. al.
	2	Accelerated vaccination for Ebola virus haemorrhagic fever in non-human primates. Sullivan NJ et. al.	Multiple Ebola virus transmission events and rapid decline of central African wildlife. Leroy EM et.al.	Distinct cellular interactions of secreted and transmembrane Ebola virus glycoproteins.. Z Yang et. al.	Ebola virus: unravelling pathogenesis to combat a deadly disease. Hoenen, T. et. al.
	3	Multiple Ebola virus transmission events and rapid decline of central African wildlife. Leroy EM et. al.	Accelerated vaccination for Ebola virus haemorrhagic fever in non-human primates. Sullivan NJ et.al.	Processing of the Ebola virus glycoprotein by the proprotein convertase furin. VE Volchkov et. al.	Immune Protection of Nonhuman Primates against Ebola Virus with Single Low-Dose Adenovirus Vectors Encoding Modified GPs. Nancy J Sullivan et. al.
	4	Distinct cellular interactions of secreted and transmembrane Ebola virus glycoproteins. Yang Z et. al.	Live attenuated recombinant vaccine protects nonhuman primates against Ebola and Marburg viruses. Jones SM et.al.	The central structural feature of the membrane fusion protein subunit from the Ebola virus glycoprotein is a long triple-stranded coiled coil. W Weissenhorn et. al.	Studies of Ebola Virus Glycoprotein-Mediated Entry and Fusion by Using Pseudotyped Human Immunodeficiency Virus Type 1... Yonezawa, Akihito et. al.
	5	Defective humoral responses and extensive intravascular apoptosis are associated with fatal outcome in Ebola virus-infected patients. Baize S et. al.	Virology. New vaccine and treatment excite Ebola researchers. Enserink M not et.al.	Reverse Genetics Demonstrates that Proteolytic Processing of the Ebola Virus Glycoprotein Is Not Essential for Replication in Cell Culture. G Neumann et. al.	Ebola virus glycoprotein GP is not cytotoxic when expressed constitutively at a moderate level. Nathalie Alazard-Dany et. al.
	6	Immunization for Ebola virus infection. Xu L et. al.	Recovery of infectious Ebola virus from complementary DNA: RNA editing of the GP gene and viral cytotoxicity. Volchkov VE et.al.	Distinct Mechanisms of Entry by Envelope Glycoproteins of Marburg and Ebola (Zaire) Viruses. SY Chan et. al.	[Ebola and Marburg viruses: the humans strike back]. Nathalie Alazard-Dany et. al.
	7	Epitopes involved in antibody-mediated protection from Ebola virus. Wilson JA et. al.	Epitopes involved in antibody-mediated protection from Ebola virus. Wilson JA et.al.	Mutational Analysis of the Putative Fusion Domain of Ebola Virus Glycoprotein. H Ito et. al.	Role of endosomal cathepsins in entry mediated by the Ebola virus glycoprotein. Kathryn Schornberg et. al.
	8	Identification of the Ebola virus glycoprotein as the main viral determinant of vascular cell cytotoxicity and injury. Yang ZY et. al.	A method in Ebola's madness. Wickelgren I not et.al.	Functional Importance of the Coiled-Coil of the Ebola Virus Glycoprotein. S Watanabe et. al.	Ebola Virus Glycoprotein Toxicity Is Mediated by a Dynamin-Dependent Protein-Trafficking Pathway. Sullivan, Nancy J. et. al.
	9	Recovery of infectious Ebola virus from complementary DNA: RNA editing of the GP gene and viral cytotoxicity. Volchkov VE et. al.	Distinct cellular interactions of secreted and transmembrane Ebola virus glycoproteins. Yang Z et.al.	Changes in the Conformation of Influenza Virus Hemagglutinin at the pH Optimum of Virus-Mediated …. JJ Skehel et. al.	Chimpanzee adenovirus vaccine protects against Zaire Ebola virus. Gary P Kobinger et. al.
	10	Filovirus-pseudotyped lentiviral vector can efficiently and stably transduce airway epithelia in vivo. Kobinger GP et. al.	Folate receptor-alpha is a cofactor for cellular entry by Marburg and Ebola viruses. Chan SY et.al.	Ebola Virus Glycoprotein Toxicity Is Mediated by a Dynamin-Dependent Protein-Trafficking Pathway. NJ Sullivan et. al.	Chimpanzee adenovirus vaccine protects against Zaire Ebola virus. Kobinger, G.P. et. al.
	38	Search for "(electrorheologic* OR magnetorheologic*)OR(electro-rheologic* OR magneto-rheologic*)"
		PubFocus (Google Scholar, By CombIF)	PubFocus (Pubmed basic, By CombIF)	Google Scholar	Scirus
	Top 10 relevant Articles
	1	A colloidal model system with an interaction tunable from hard sphere to soft and dipolar. Yethiraj A et. al.	A colloidal model system with an interaction tunable from hard sphere to soft and dipolar. Yethiraj A et.al.	Phenomenological Model of Magnetorheological Damper. BF Spencer et. al.	Bond-orientational analysis of hard-disk and hard-sphere structures.
	2	Three-dimensional structure of induced electrorheological solid. Tao R et. al.	The giant electrorheological effect in suspensions of nanoparticles. Wen W et.al.	Modeling and control of magnetorheological dampers for seismic response reduction. SJ Dyke et. al.	Viscoelasticity of suspensions of magnetic particles in a polymer: Effect of confinement and external field. Günter K. Auernhammer et. al.
	3	Structure of electrorheological fluids. Halsey TC et. al.	Energetic instability unjams sand and suspension. Jiang Y et.al.	Studies on the steady-shear behavior of electrorheological suspensions. DJ Klingenberg et. al.	The mechanical behavior of smart magnet–hydrogel composites. R V Ramanujan et. al.
	4	The giant electrorheological effect in suspensions of nanoparticles. Wen W et. al.	Simulation of structure formation in an electrorheological fluid. Tao R et.al.	Properties and applications of commercial magnetorheological fluids. MR Jolly et. al.	The strengthening effect of guar gum on the yield stress of magnetorheological fluid. Wei Ping Wu et. al.
	5	Laser diffraction determination of the crystalline structure of an electrorheological fluid. Chen Tj et. al.	Pattern formation in flowing electrorheological fluids. von Pfeil K et.al.	Idealized Hysteresis Modeling of Electrorheological and Magnetorheological Dampers. NM Wereley et. al.	First hohlraum drive studies on the National Ignition Facility. E. L. Dewald et. al.
	6	Simulation of structure formation in an electrorheological fluid. Tao R et. al.	Time scaling regimes in aggregation of magnetic dipolar particles: scattering dichroism results. Melle S et.al.	Dynamic simulation of electrorheological suspensions. DJ Klingenberg et. al.	Electrorheological fluid-actuated flexible platform. Liyu Liu et. al.
	7	Rheology of electrorheological fluids. Halsey TC et. al.	Electrorheological modeling of the permeabilization of the stratum corneum: theory and experiment. Pawlowski P et.al.	Dynamic mechanical studies of electrorheological materials: moderate frequencies. DR Gamota et. al.	Electric field-induced force between two identical uncharged spheres. Barry J. Cox et. al.
	8	Evolution of structure in a quiescent electrorheological fluid. Martin JE et. al.	Nonlinear alternating current responses of electrorheological solids. Huang JP not et.al.	Synthesis and electrorheological properties of polyaniline-Na-montmorillonite suspensions. JW Kim et. al.	Active microfluidic mixer chip. Xize Niu et. al.
	9	Frequency Dependent Electrorheological Properties: Origin and Bounds. Ma H et. al.	Enhanced electrorheological activity of mesoporous Cr-doped TiO2 from activated pore wall and high surface area. Yin JB et.al.	Electrorheological dampers, Part I: Analysis and design. HP Gavin et. al.	Anisotropic dynamics of dipolar liquids in narrow slit pores. Vladimir A. Froltsov et. al.
	10	Aggregation, fragmentation, and the nonlinear dynamics of electrorheological fluids in oscillatory shear. Martin JE et. al.	Structure of electrorheological fluids under an electric field and a shear flow: experiment and computer simulation. Cao JG et.al.	A model of the behaviour of magnetorheological materials. MR Jolly et. al.	A numerical study of electrostatic interactions between two charged conducting droplets. Y. H. Su, Physics of Fluids, Apr 2006
	39	Search for "(Belousov-Zhabotinsky[ALL])OR(BZ reaction[tiab])"
		PubFocus (Google Scholar, By CombIF)	PubFocus (Pubmed basic, By CombIF)	Google Scholar	Scirus
	Top 10 relevant Articles
	1	Oscillatory cluster patterns in a homogeneous chemical system with global feedback. Vanag VK et. al.	Inwardly rotating spiral waves in a reaction-diffusion system. Vanag VK et.al.	Controlling chaos in the Belousov—Zhabotinsky reaction. V Petrov et. al.	Low frequency electromagnetic fields and the Belousov-Zhabotinsky reaction. W Sontag, Bioelectromagnetics, May 2006
	2	Inwardly rotating spiral waves in a reaction-diffusion system. Vanag VK et. al.	Oscillatory cluster patterns in a homogeneous chemical system with global feedbac. Vanag VK et.al.	Stochastic resonance in chemistry, 1. The Belousov-Zhabotinsky reaction. A Guderian et. al.	An elegant method to study an isolated spiral wave in a thin layer of a batch Belousov-Zhabotinsky reaction under... Chaiya Luengviriya et. al.
	3	Persistent tangled vortex rings in generic excitable media. Winfree AT et. al.	Persistent tangled vortex rings in generic excitable media. Winfree AT not et.al.	Chaos in the non-stirred Belousov- Zhabotinsky reaction is induced by interaction of waves and … KI Agladze et. al.	Uncatalyzed reactions in the classical Belousov-Zhabotinsky system. 2. The malonic acid-bromate reaction in acidic media. Lavinia Onel et. al.
	4	Resonant phase patterns in a reaction-diffusion system. Lin AL et. al.	Autonomous chaotic behaviour of the slime mould Dictyostelium discoideum predicted by a model for cyclic AMP signalling. Martiel JL et.al.	A quantitative study of chemical waves in the Belousov–Zhabotinsky reaction. PM Wood et. al.	Manipulating objects with chemical waves: Open loop case of experimental Belousov-Zhabotinsky medium coupled with... Adamatzky, A. et. al.
	5	Transition from spirals to defect-mediated turbulence driven by a doppler instability. Ouyang Q et. al.	Coherent collective precession of molecular rotors with chiral propellers. Tabe Y et.al.	Bromomalonic acid oxidation by the Fe (phen) 33+ ion as a part of the Belousov-Zhabotinsky …. AB Rovinsky et. al.	Effect of inhomogeneities on spiral wave dynamics in the Belousov-Zhabotinsky reaction. Linda B Smolka et. al.
	6	Regular wave propagation out of noise in chemical active media. Alonso S et. al.	From the Cover: Segmented spiral waves in a reaction-diffusion system. Vanag VK et.al.	HPLC Studies on the Organic Subset of the Oscillatory BZ Reaction 1. Products of the Ce4+-Malonic …. Y Gao et. al.	Uncatalyzed Reactions in the Classical Belousov-Zhabotinsky System. I. Reactions of Bromomalonic Acid with Acidic Bromate... Lavinia Onel et. al.
	7	Autonomous chaotic behaviour of the slime mould Dictyostelium discoideum predicted by a model for cyclic AMP signalling. Martiel JL et. al.	Transition from spirals to defect-mediated turbulence driven by a doppler instability. Ouyang Q et.al.	Computer Simulations of the Belousov-Zhabotinsky Reaction. BF Madore et. al.	Controlling the Ru-catalyzed Belousov-Zhabotinsky reaction by addition of hydroquinone. Huh, D.S. et. al.
	8	Coherent collective precession of molecular rotors with chiral propellers. Tabe Y et. al.	Resonance pacemakers in excitable media. Chigwada TR et.al.	Compound rotation of spiral waves in a light-sensitive Belousov---Zhabotinsky medium. M Braune et. al.	Black spotsin a surfactant-rich Belousov-Zhabotinsky reaction dispersed in a water-in-oil microemulsion system. Akiko Kaminaga et. al.
	9	Experimental studies on long-wavelength instability and spiral breakup in a reaction-diffusion system. Zhou LQ et. al.	Determination of a coupling function in multicoupled oscillators. Miyazaki J et.al.	Anomalous Dispersion and Attractive Pulse Interaction in the 1,4-Cyclohexanedione Belousov-Zhabotinsky Reaction. CT Hamik et. al.	Experimental implementation of collision-based gates in Belousov-Zhabotinsky medium. De Lacy Costello, B. et. al.
	10	Pattern formation in a tunable medium: the Belousov-Zhabotinsky reaction in an aerosol OT microemulsion. Vanag VK et. al.	Synchronization of oscillating reactions in an extended fluid system. Paoletti MS et.al.	Two-Parameter Stochastic Resonance in a Model of the Photosensitive Belousov-Zhabotinsky Reaction in a Flow System. T Amemiya et. al.	Coexistence of two bifurcation regimes in a closed ferroin-catalyzed Belousov-Zhabotinsky reaction. Jichang Wang et. al.
	40	Search for "(Shh*[ALL])AND(brain)"
		PubFocus (Google Scholar, By CombIF)	PubFocus (Pubmed basic, By CombIF)	Google Scholar	Scirus
	Top 10 relevant Articles
	1	Cyclopia and defective axial patterning in mice lacking Sonic hedgehog gene function. Chiang C et. al.	Bmi1 is essential for cerebellar development and is overexpressed in human medulloblastomas. Leung C et.al.	The mutational spectrum of the Sonic Hedgehog gene in holoprosencephaly: SHH mutations cause a …. L Nanni et. al.	Brain cancer stem-like cells. Kondo, T.
	2	Prediction of central nervous system embryonal tumour outcome based on gene expression. Pomeroy SL et. al.	Identification of intrinsic determinants of midbrain dopamine neurons. Andersson E et.al.	Sonic Hedgehog Control of Size and Shape in Midbrain Pattern Formation. S Agarwala et. al.	The face does predict the brain-Midline facial and forebrain defects uncovered during the investigation of nasal... El-Hawrani, A. et. al.
	3	Pax6 controls progenitor cell identity and neuronal fate in response to graded Shh signaling. Ericson J et. al.	Hedgehog-mediated patterning of the mammalian embryo requires transporter-like function of dispatched. Ma Y et.al.	Patterning activities of vertebrate hedgehog proteins in the developing eye and brain. SC Ekker et. al.	New insights on brain stem death: From bedside to bench. Chan, J.Y.H. et. al.
	4	FGF and Shh signals control dopaminergic and serotonergic cell fate in the anterior neural plate. Ye W et. al.	FGF and Shh signals control dopaminergic and serotonergic cell fate in the anterior neural plate. Ye W et.al.	Regional distribution of Sonic Hedgehog, patched, and smoothened mRNA in the adult rat brain.. E Traiffort et. al.	Analysis of hedgehog interacting protein in the brain and its expression in nitric oxide synthase-positive cells. Karine Loulier et. al.
	5	Identification of Sonic hedgehog as a candidate gene responsible for holoprosencephaly. Belloni E et. al.	Cooperation of BMP7 and SHH in the induction of forebrain ventral midline cells by prechordal mesoderm. Dale JK et.al.	The Sonic Hedgehog-Gli pathway regulates dorsal brain growth and tumorigenesis. N Dahmane et. al.	Organisation of the lamprey (Lampetra fluviatilis) embryonic brain: Insights from LIM-homeodomain, Pax and hedgehog... Osorio, J. et. al.
	6	Homeobox gene Nkx2.2 and specification of neuronal identity by graded Sonic hedgehog signalling. Briscoe J et. al.	Pax6 controls progenitor cell identity and neuronal fate in response to graded Shh signaling. Ericson J et.al.	Hedgehog-dependent oligodendrocyte lineage specification in the telencephalon. N Tekki-Kessaris et. al.	Organisation of the lamprey (Lampetra fluviatilis) embryonic brain: insights from LIM-homeodomain, Pax and hedgehog genes. Joana Osorio et. al.
	7	Control of neuronal precursor proliferation in the cerebellum by Sonic Hedgehog. Wechsler-Reya RJ et. al.	Sonic hedgehog induces the differentiation of ventral forebrain neurons: a common signal for ventral patterning within the neural tube. Ericson J et.al.	Sonic hedgehog is required during an early phase of oligodendrocyte development in mammalian brain. JA Alberta et. al.	Implicit and Explicit Memory in Children With Congenital and Acquired Brain Disorder. Yeates, K.O. et. al.
	8	Cooperation of BMP7 and SHH in the induction of forebrain ventral midline cells by prechordal mesoderm. Dale JK et. al.	Notch signalling regulates stem cell numbers in vitro and in vivo. Androutsellis-Theotokis A et.al.	Mouse Gli1 mutants are viable but have defects in SHH signaling in combination with a Gli2 mutation. HL Park et. al.	An analysis of stereotactic biopsy of brain tumors and nonneoplastic lesions: a prospective clinicopathologic study. Heper, A.O. et. al.
	9	Mutations in TGIF cause holoprosencephaly and link NODAL signalling to human neural axis determination. Gripp KW et. al.	In vivo analysis of quiescent adult neural stem cells responding to Sonic hedgehog. Ahn S et.al.	Overlapping and non-overlapping Ptch2 expression with Shh during mouse embryogenesis. J Motoyama et. al.	Role of morphogens in brain growth. David Tannahill et. al.
	10	Bmi1 is essential for cerebellar development and is overexpressed in human medulloblastomas. Leung C et. al.	Prediction of central nervous system embryonal tumour outcome based on gene expression. Pomeroy SL et.al.	Dorsal-ventral patterning defects in the eye of BF-1-deficient mice associated with a restricted loss of shh expression. S Huh et. al.	Macrocephaly and the control of brain growth in autistic disorders. McCaffery, P. et. al.
	41	Search for "(Collagen*[ti])AND(Epidermolysis Bullosa[tiab])"
		PubFocus (Google Scholar, By CombIF)	PubFocus (Pubmed basic, By CombIF)	Google Scholar	Scirus
	Top 10 relevant Articles
	1	A missense mutation in type VII collagen in two affected siblings with recessive dystrophic epidermolysis bullosa. Christiano AM et. al.	Phenytoin therapy of recessive dystrophic epidermolysis bullosa. Clinical trial and proposed mechanism of action on collagenase. Bauer EA et.al.	A missense mutation in type VII collagen in two affected siblings with recessive dystrophic epidermolysis bullosa. AM Christiano et. al.	Molecular mechanisms of junctional epidermolysis bullosa: Col 15 domain mutations decrease the thermal stability of collagen... Laura Väisänen et. al.
	2	Phenytoin therapy of recessive dystrophic epidermolysis bullosa. Clinical trial and proposed mechanism of action on collagenase. Bauer EA et. al.	Type VII collagen is required for Ras-driven human epidermal tumorigenesis. Ortiz-Urda S et.al.	Mutation analysis and molecular genetics of epidermolysis bullosa. L Pulkkinen et. al.	Human Skin Collagenase in Recessive Dystrophic Epidermolysis Bullosa: PURIFICATION OF A MUTANT ENZYME FROM FIBROBLAST... Stricklin, George P. et. al.
	3	Restoration of type VII collagen expression and function in dystrophic epidermolysis bullosa. Chen M et. al.	Injection of recombinant human type VII collagen restores collagen function in dystrophic epidermolysis bullosa. Woodley DT et.al.	Herlitz's junctional epidermolysis bullosa is linked to mutations in the gene (LAMC2) for the big …. D Aberdam et. al.	Enhanced biosynthesis of human skin collagenase in fibroblast cultures from recessive dystrophic epidermolysis bullosa. Valle, K J et. al.
	4	A homozygous insertion-deletion in the type VII collagen gene (COL7A1) in Hallopeau-Siemens dystrophic epidermolysis bullosa. Hilal L et. al.	Restoration of type VII collagen expression and function in dystrophic epidermolysis bullosa. Chen M et.al.	Mutations in the gamma 2 chain gene (LAMC2) of kalinin/laminin 5 in the junctional forms of epidermolysis bullosa. L Pulkkinen et. al.	Genetic linkage of recessive dystrophic epidermolysis bullosa to the type VII collagen gene. Hovnanian, A et. al.
	5	Cloning of the human type XVII collagen gene (COL17A1), and detection of novel mutations in generalized atrophic benign epidermolysis bullosa. Gatalica B et. al.	Mutations in the 180-kD bullous pemphigoid antigen (BPAG2), a hemidesmosomal transmembrane collagen (COL17A1), in generalized atrophic benign epidermolysis bullosa. McGrath JA et.al.	Premature termination codons in the type VII collagen gene (COL7A1) underlie severe, mutilating recessive dystrophic epidermolysis bullosa. AM Christiano et. al.	Exclusion of linkage between the collagenase gene and generalized recessive dystrophic epidermolysis bullosa phenotype. Hovnanian, A et. al.
	6	Epitope mapping of type VII collagen. Identification of discrete peptide sequences recognized by sera from patients with acquired epidermolysis bullosa. Lapiere JC et. al.	A homozygous insertion-deletion in the type VII collagen gene (COL7A1) in Hallopeau-Siemens dystrophic epidermolysis bullosa. Hilal L et.al.	A homozygous insertion-deletion in the type VII collagen gene (COL7A1) in Hallopeau-Siemens dystrophic epidermolysis bullosa. L Hilal et. al.	Identification of novel type VII collagen gene mutations resulting in severe recessive dystrophic epidermolysis bullosa. M Massé et. al.
	7	Glycine substitutions in the triple-helical region of type VII collagen result in a spectrum of dystrophic epidermolysis bullosa phenotypes and patterns of inheritance. Christiano AM et. al.	A missense mutation in type VII collagen in two affected siblings with recessive dystrophic epidermolysis bullosa. Christiano AM et.al.	Dominant dystrophic epidermolysis bullosa: identification of a Gly--> Ser substitution in the triple …. AM Christiano et. al.	Features of epidermolysis bullosa simplex due to mutations in the ectodomain of type XVII collagen. A M G Pasmooij et. al.
	8	Immunohistochemical and mutation analyses demonstrate that procollagen VII is processed to collagen VII through removal of the NC-2 domain. Bruckner-Tuderman L et. al.	Deficiency of galactosylhydroxylysyl glucosyltransferase, an enzyme of collagen synthesis, in a family with dominant epidermolysis bullosa simplex. Savolainen ER et.al.	Molecular basis for the dystrophic forms of epidermolysis bullosa: mutations in the type VII collagen gene. J Uitto et. al.	Injection of recombinant human type VII collagen restores collagen function in dystrophic epidermolysis bullosa. David T Woodley et. al.
	9	Deficiency of galactosylhydroxylysyl glucosyltransferase, an enzyme of collagen synthesis, in a family with dominant epidermolysis bullosa simplex. Savolainen ER et. al.	Induction of dermal-epidermal separation in mice by passive transfer of antibodies specific to type VII collagen. Sitaru C et.al.	Pretibial epidermolysis bullosa: genetic linkage to COL7A1 and identification of a glycine-to- …. AM Christiano et. al.	Epidermolysis bullosa acquisita sera react with distinct epitopes on the NC1 and NC2 domains of type VII collagen: study... N Ishii et. al.
	10	Type VII collagen is required for Ras-driven human epidermal tumorigenesis. Ortiz-Urda S et. al.	Premature termination codons on both alleles of the type VII collagen gene (COL7A1) in three brothers with recessive dystrophic epidermolysis bullosa. Christiano AM et.al.	A missense mutation in the rod domain of keratin 14 associated with recessive epidermolysis bullosa …. A Hovnanian et. al.	Childhood epidermolysis bullosa acquisita with autoantibodies against all 3 structural domains of type VII collagen. Fukumoto, T. et. al.
	42	Search for "(alopecia areata)AND(autoimmun*)"
		PubFocus (Google Scholar, By CombIF)	PubFocus (Pubmed basic, By CombIF)	Google Scholar	Scirus
	Top 10 relevant Articles
	1	Alopecia areata--an autoimmune disease? et. al.	Is alopecia areata an autoimmune disease. Randall VA not et.al.	Identification of tyrosine hydroxylase as an autoantigen in autoimmune polyendocrine syndrome type I …. H Hedstrand et. al.	Hypnotherapeutic management of alopecia areata. Willemsen, R. et. al.
	2	Alopecia areata: a tissue specific autoimmune disease of the hair follicle. Gilhar A et. al.	Autoimmune hair loss (alopecia areata) transferred by T lymphocytes to human scalp explants on SCID mice. Gilhar A et.al.	The Transcription Factors SOX9 and SOX10 Are Vitiligo Autoantigens in Autoimmune Polyendocrine Syndrome Type I. H Hedstrand et. al.	A chronic contact eczema impedes migration of antigen-presenting cells in alopecia areata. Pooja Gupta et. al.
	3	Is alopecia areata an autoimmune disease? Randall VA et. al.	Alopecia areata--an autoimmune disease et.al.	Efficient delivery of transgenes to human hair follicle progenitor cells using topical lipoplex. A Domashenko et. al.	Evaluation of the profile of alopecia areata and the prevalence of thyroid function test abnormalities and serum... Seyrafi, Hassan et. al.
	4	Celiac disease and alopecia areata: report of a new association. Corazza GR et. al.	A 'hairy' privilege. Paus R et.al.	Evidence for an Autoimmune Pathogenesis of Vitiligo. K Ongenae et. al.	Familial aggregation of alopecia areata. Blaumeiser, B. et. al.
	5	On the etiology of vitiligo and gray hair. Lerner et. al.	Profiling of alopecia areata autoantigens based on protein microarray technology. Lueking A et.al.	A Gene for Hypotrichosis Simplex of the Scalp Maps to Chromosome 6 p 21. 3. RC Betz et. al.	Investigation of the p.Ser278Arg polymorphism of the autoimmune regulator (AIRE) gene in alopecia areata. J Pforr et. al.
	6	Increased prevalence of familial autoimmunity in simplex and multiplex families with juvenile rheumatoid arthritis. Prahalad S et. al.	Increased prevalence of familial autoimmunity in simplex and multiplex families with juvenile rheumatoid arthritis. Prahalad S et.al.	Molecular Analysis of Cellulose Biosynthesis in Arabidopsis. T Arioli et. al.	Alopecia Areata: A tissue specific autoimmune disease of the hair follicle. Gilhar, A. et. al.
	7	Antibodies to hair follicles in alopecia areata. Tobin DJ et. al.	Celiac disease and alopecia areata: report of a new association. Corazza GR et.al.	Promoter region polymorphism of macrophage migration inhibitory factor is strong risk factor for young onset of extensive alopecia areata. T Shimizu et. al.	Use of the pulsed infrared diode laser (904 nm) in the treatment of alopecia areata. Makram Waiz et. al.
	8	ulcerative colitis and total alopecia in a mother and her son. Treem WR et. al.	Ulcerative colitis and total alopecia in a mother and her son. Treem WR et.al.	Association of HLA Class I Antigens and HLA Class II Alleles with Vitiligo in a Turkish Population. ISB TASTAN et. al.	Efficacy and safety of the topical sensitizer squaric acid dibutyl ester in Alopecia areata and factors influencing the... C Ajith et. al.
	9	Collapse and restoration of MHC class-I-dependent immune privilege: exploiting the human hair follicle as a model. Ito T et. al.	CD4+ T cells prevent skin autoimmunity during chronic autologous graft-versus-host-disease. Hequet O et.al.	A Nonredundant Human Protein Chip for Antibody Screening and Serum Profiling. A Lueking et. al.	Alopecia areata: a tissue specific autoimmune disease of the hair follicle. Amos Gilhar et. al.
	10	Autoantibodies to hair follicles in C3H/HeJ mice with alopecia areata-like hair loss. Tobin DJ et. al.	Collapse and restoration of MHC class-I-dependent immune privilege: exploiting the human hair follicle as a model. Ito T et.al.	The significance of depigmentation. JJ Nordlund et. al.	Alopecia areata presenting in 2 kidney-pancreas transplant recipients taking cyclosporine. Phillips, M.A. et. al.
	43	Search for "(chernobyl[tiab])AND(thyroid cancer)"
		PubFocus (Google Scholar, By CombIF)	PubFocus (Pubmed basic, By CombIF)	Google Scholar	Scirus
	Top 10 relevant Articles
	1	Thyroid cancer after Chernobyl. Kazakov VS et. al.	Cancer after nuclear fallout: lessons from the Chernobyl accident. Williams D not et.al.	Thyroid cancer risk in Belarus after the Chernobyl accident: Comparison with external exposures. P Jacob et. al.	No increase in thyroid cancer among children and adolescents in Finland due to Chernobyl accident. But, A. et. al.
	2	Chernobyl: an overlooked aspect? Baverstock K et. al.	Chernobyl and the future: too soon for a final diagnosis. Williams D et.al.	Thyroid cancer incidence in the Ukraine after the Chernobyl accident: comparison with spontaneous …. B Sobolev et. al.	No increase in thyroid cancer among children and adolescents in Finland due to Chernobyl accident. Anna But et. al.
	3	Thyroid cancer after Chernobyl. Baverstock K et. al.	Chernobyl: poverty and stress pose 'bigger threat' than radiation. Stephan V not et.al.	Thyroid dose and thyroid cancer incidence after the Chernobyl accident: assessments for the Zhytomyr …. GM Goulko et. al.	Thyroid cancer risk in areas of Ukraine and Belarus affected by the Chernobyl accident. P Jacob et. al.
	4	Fitness loss and germline mutations in barn swallows breeding in Chernobyl. Ellegren H et. al.	Fitness loss and germline mutations in barn swallows breeding in Chernobyl. Ellegren H et.al.	Analysis of thyroid cancer data from the Ukraine after’Chernobyl'using a two-mutation …. HP Leenhouts et. al.	Uncertainty and sensitivity analysis in assessment of the thyroid cancer risk related to Chernobyl fallout in Eastern France. Olivier Catelinois et. al.
	5	Leukaemia incidence after iodine-131 exposure. Hall P et. al.	Epidemiology. Chernobyl, eight years on. Williams D not et.al.	The time trends of cancer incidence in the most contaminated regions of the Ukraine before and after the Chernobyl accident. A Prisyazhniuk et. al.	The Chernobyl Tissue Bank-integrating international research on thyroid cancer. Thomas, G.A., International Congress Series, Nov 2003
	6	Distinct pattern of ret oncogene rearrangements in morphological variants of radiation-induced and sporadic thyroid papillary carcinomas in children. Nikiforov YE et. al.	Thyroid cancer after Chernobyl. Baverstock K et.al.	Akt activation and localisation correlate with tumour invasion and oncogene expression in thyroid cancer. V Vasko et. al.	Time trends of thyroid cancer incidence in Ukraine after the Chernobyl accident. W F Heidenreich et. al.
	7	Activated RET oncogene in thyroid cancers of children from areas contaminated by Chernobyl accident. Ito T et. al.	Thyroid cancer after Chernobyl. Kazakov VS et.al.	Thyroid cancer incidence among liquidators of the Chernobyl accident. V Ivanov et. al.	Thyroid cancer among Ukrainians and Belarusians who were children or adolescents at the time of the Chernobyl accident. P Jacob et. al.
	8	15 years after Chernobyl: new evidence of thyroid cancer. Shibata Y et. al.	15 years after Chernobyl: new evidence of thyroid cancer. Shibata Y et.al.	Fitness loss and germline mutations in barn swallows breeding in Chernobyl. H Ellegren et. al.	Thyroid cancer among Ukrainians and Belarusians who were children or adolescents at the time of the Chernobyl accident. P Jacob et. al.
	9	High prevalence of RET rearrangement in thyroid tumors of children from Belarus after the Chernobyl reactor accident. Klugbauer S et. al.	USSR: medical effects of Chernobyl disaster. Brennan M not et.al.	The feasibility of using 129I to reconstruct 131I deposition from the Chernobyl reactor accident. T Straume et. al.	Comparison of thyroid cancer incidence after the Chernobyl accident in Belarus and in Ukraine. Jacob, P. et. al.
	10	Cancer after nuclear fallout: lessons from the Chernobyl accident. Williams D et. al.	Chernobyl: an overlooked aspect. Baverstock K et.al.	Expression of receptor-type tyrosine kinase, Axl, and its ligand, Gas6, in pediatric thyroid carcinomas around chernobyl. M Ito et. al.	Thyroid cancer among children and adolescents of Belarus exposed due to the Chernobyl accident: dose and risk... Kenigsberg, J.E. et. al.
	44	Search for "(melanoma[TIAB])AND(dna repair)"
		PubFocus (Google Scholar, By CombIF)	PubFocus (Pubmed basic, By CombIF)	Google Scholar	Scirus
	Top 10 relevant Articles
	1	The pathogenesis of melanoma induced by ultraviolet radiation. Gilchrest BA et. al.	The pathogenesis of melanoma induced by ultraviolet radiation. Gilchrest BA et.al.	Mechanisms and implications of the age-associated decrease in DNA repair capacity. D GOUKASSIAN et. al.	Cutaneous photoprotection and melanoma susceptibility: reaching beyond melanin content to the frontiers of DNA repair. Ana Luisa Kadekaro et. al.
	2	Polymorphisms in DNA repair genes and associations with cancer risk. Goode EL et. al.	Repair of UV light-induced DNA damage and risk of cutaneous malignant melanoma. Wei Q et.al.	Enhancement of DNA repair in human skin cells by thymidine dinucleotides: Evidence for a p53- …. MS Eller et. al.	MC1R, ASIP, and DNA repair in sporadic and familial melanoma in a Mediterranean population. Maria Teresa Landi et. al.
	3	A variant within the DNA repair gene XRCC3 is associated with the development of melanoma skin cancer. Winsey SL et. al.	Re: DNA repair, dysplastic nevi, and sunlight sensitivity in the development of cutaneous malignant melanoma. Pedeux R et.al.	Recombinational DNA repair and human disease. LH Thompson et. al.	Re: MC1R, ASIP, and DNA repair in sporadic and familial melanoma in a Mediterranean population. Maria Concetta Fargnoli et. al.
	4	DNA damage enhances melanogenesis. Eller MS et. al.	DNA repair, dysplastic nevi, and sunlight sensitivity in the development of cutaneous malignant melanoma. Landi MT et.al.	The role of G2-block abrogation, DNA double-strand break repair and apoptosis in the radiosensitization of melanoma and squamous cell carcinoma cell lines by pentoxifylline. T THERON et. al.	Histone deacetylase inhibitors radiosensitize human melanoma cells by suppressing DNA repair activity. Anupama Munshi et. al.
	5	DNA repair, dysplastic nevi, and sunlight sensitivity in the development of cutaneous malignant melanoma. Landi MT et. al.	DNA damage enhances melanogenesis. Eller MS et.al.	DNA Repair in Humans. A Sancar et. al.	An assessment of a variant of the DNA repair gene XRCC3 as a possible nevus or melanoma susceptibility genotype. Chandra Gooptu Bertram et. al.
	6	Isolation of x-ray-inducible transcripts from radioresistant human melanoma cells. Boothman DA et. al.	Isolation of x-ray-inducible transcripts from radioresistant human melanoma cells. Boothman DA et.al.	Xeroderma Pigmentosum Cells with Normal Levels of Excision Repair have a Defect in DNA Synthesis …. AR Lehmann et. al.	DNA repair pathways in drug resistance in melanoma. Penny A Bradbury et. al.
	7	Loss of KAI1 expression in the progression of colorectal cancer. Lombardi DP et. al.	HPV-associated skin disease. Akgül B et.al.	DNA-Dependent Protein Kinase Activity is Absent in xrs-6 Cells: Implications for Site-Specific …. NJ Finnie et. al.	DNA repair gene XRCC3 241Met variant is not associated with risk of cutaneous malignant melanoma. Zhigang Duan et. al.
	8	Identification and characterization of X-ray-induced proteins in human cells. Boothman DA et. al.	TP53 mutations in human skin cancers. Giglia-Mari G et.al.	The activation of c-Jun NH2-terminal kinase (JNK) by DNA-damaging agents serves to promote drug resistance via activating transcription factor 2 (ATF2)-dependent enhanced DNA repair. J Hayakawa et. al.	CD4+ T-cell response to mitochondrial cytochrome B in human melanoma. Kui Shin Voo et. al.
	9	The role of sunlight and DNA repair in melanoma and nonmelanoma skin cancer. The xeroderma pigmentosum paradigm. Kraemer KH et. al.	CD4+ T-cell response to mitochondrial cytochrome B in human melanoma. Voo KS et.al.	Homologous-pairing activity of the human DNA-repair proteins Xrcc3· Rad51C. H Kurumizaka et. al.	ING3 promotes UV-induced apoptosis via Fas/caspase-8 pathway in melanoma cells. Yemin Wang et. al.
	10	Temozolomide and treatment of malignant glioma. Friedman HS et. al.	The novel tumor suppressor p33ING2 enhances nucleotide excision repair via inducement of histone H4 acetylation and chromatin relaxation. Wang J et.al.	Variants in DNA double-strand break repair genes and breast cancer susceptibility. B Kuschel et. al.	DNA repair, dysplastic nevi, and sunlight sensitivity in the development of cutaneous malignant melanoma. Maria Teresa Landi et. al.
	45	Search for "(angiogenesis[ALL])AND(NF-kappaB)"
		PubFocus (Google Scholar, By CombIF)	PubFocus (Pubmed basic, By CombIF)	Google Scholar	Scirus
	Top 10 relevant Articles
	1	TNF-alpha stimulates activation of pro-MMP2 in human skin through NF-(kappa)B mediated induction of MT1-MMP. Han YP et. al.	Masters of angiogenesis. Strieter RM not et.al.	Angiogenesis induced by advanced glycation end products and its prevention by cerivastatin 1. T OKAMOTO et. al.	Essential role for platelet-activating factor-induced NF-kappaB activation in macrophage-derived angiogenesis. Kook Heon Seo et. al.
	2	Erythropoietin in the brain: can the promise to protect be fulfilled? Maiese K et. al.	The candidate tumour suppressor protein ING4 regulates brain tumour growth and angiogenesis. Garkavtsev I et.al.	Involvement of interleukin-8, vascular endothelial growth factor, and basic fibroblast growth factor in tumor necrosis factor alpha-dependent angiogenesis. S Yoshida et. al.	Angiogenesis inhibitor epoxyquinol a: total synthesis and inhibition of transcription factor NF-kappaB. Chaomin Li et. al.
	3	Angiogenesis induced by advanced glycation end products and its prevention by cerivastatin. Okamoto T et. al.	Hypoxia--a key regulatory factor in tumour growth. Harris AL not et.al.	Molecular profiling of transformed and metastatic murine squamous carcinoma cells by differential display and cDNA microarray reveals altered expression of multiple genes related to growth, apoptosis, angiogenesis, and the NF-kappaB signal pathway. G Dong et. al.	A new ditriazine inhibitor of NF-kappaB modulates chronic inflammation and angiogenesis. Inmaculada Rioja et. al.
	4	TrkA alternative splicing: a regulated tumor-promoting switch in human neuroblastoma. Tacconelli A et. al.	Vascular endothelial cell adherens junction assembly and morphogenesis induced by sphingosine-1-phosphate. Lee MJ et.al.	a5ß1 Integrin Activates an NF-?B-Dependent Program of Gene Expression Important for Angiogenesis …. S Klein et. al.	Blockade of NF-kappaB activity in human prostate cancer cells is associated with suppression of angiogenesis, invasion, and... S Huang et. al.
	5	Inflammation and cancer: How hot is the link? Aggarwal BB et. al.	Nuclear factor-kappaB in cancer development and progression. Karin M not et.al.	Molecular basis of chemoprevention by resveratrol: NF-kappaB and AP-1 as potential targets.. JK Kundu et. al.	Bacterial lipopolysaccharide directly induces angiogenesis through TRAF6-mediated activation of NF-kappaB and c-Jun... Ingrid Pollet et. al.
	6	Modulation of inducible nitric oxide synthase and related proinflammatory genes by the omega-3 fatty acid docosahexaenoic acid in human colon cancer cells. Narayanan BA et. al.	Induction of interleukin-8 preserves the angiogenic response in HIF-1alpha-deficient colon cancer cells. Mizukami Y et.al.	Lipopolysaccharide activates matrix metalloproteinase-2 in endothelial cells through an NF-kappaB- …. H Kim et. al.	NF-kappaB and cancer: Mechanisms and targets. Michael Karin, Mol Carcinog, Jun 2006
	7	Novel therapies targeting the myeloma cell and its bone marrow microenvironment. Hideshima T et. al.	Integrin beta4 signaling promotes tumor angiogenesis. Nikolopoulos SN et.al.	The Homeobox Gene Gax Inhibits Angiogenesis through Inhibition of Nuclear Factor-?B-Dependent …. S Patel et. al.	The role of nuclear factor kappaB on angiogenesis regulation through monocyte chemotactic protein-1 in myeloma. Sanja Stifter, Med Hypotheses, Feb 2006
	8	Nuclear factor-kappaB in cancer development and progression. Karin M et. al.	Nuclear factor-kappaB: the enemy within. Aggarwal BB not et.al.	Involvement of matrix metalloproteinase-9 in platelet-activating factor-induced angiogenesis.. HM Ko et. al.	The homeobox gene Gax inhibits angiogenesis through inhibition of nuclear factor-kappaB-dependent endothelial cell gene... Sejal Patel et. al.
	9	Induction of interleukin-8 preserves the angiogenic response in HIF-1alpha-deficient colon cancer cells. Mizukami Y et. al.	Inhibition of carcinogenesis by tea. Yang CS et.al.	Bcl-2 overexpression in human melanoma cells increases angiogenesis through VEGF mRNA stabilization …. A IERVOLINO et. al.	Estrogen enhances angiogenesis through a pathway involving platelet-activating factor-mediated nuclear factor-kappaB... Kook Heon Seo et. al.
	10	Invasive skin carcinoma--Ras and alpha6beta4 integrin lead the way. Mercurio AM et. al.	TrkA alternative splicing: a regulated tumor-promoting switch in human neuroblastoma. Tacconelli A et.al.	I kappa B alpha M suppresses angiogenesis and tumorigenesis promoted by a constitutively active …. JL Wu et. al.	Nuclear factor-kappaB in cancer development and progression. Michael Karin
	46	Search for "(cerebral cortex[tiab])AND(apoptosis)"
		PubFocus (Google Scholar, By CombIF)	PubFocus (Pubmed basic, By CombIF)	Google Scholar	Scirus
	Top 10 relevant Articles
	1	Death of oligodendrocytes mediated by the interaction of nerve growth factor with its receptor p75. Casaccia-Bonnefil P et. al.	Ephrin signalling controls brain size by regulating apoptosis of neural progenitors. Depaepe V et.al.	Caspase-12 mediates endoplasmic-reticulum-specific apoptosis and cytotoxicity by amyloid-beta. T Nakagawa et. al.	[Effects of caspase-3 inhibitor on the neuronal apoptosis in rat cerebral cortex after ischemia-reperfusion injury]. Shi-zhu Yu et. al.
	2	Etiology and pathogenesis of Parkinson's disease. Olanow CW et. al.	alphaE-catenin controls cerebral cortical size by regulating the hedgehog signaling pathway. Lien WH et.al.	MEF2C, a MADS/MEF2-family transcription factor expressed in a laminar distribution in cerebral cortex. D Leifer et. al.	Oxidative damage and defective DNA repair is linked to apoptosis of migrating neurons and progenitors during cerebral cortex... Roopashree Narasimhaiah et. al.
	3	Behavioural abnormalities and selective neuronal loss in HD transgenic mice expressing mutated full-length HD cDNA. Reddy PH et. al.	Death of oligodendrocytes mediated by the interaction of nerve growth factor with its receptor p75. Casaccia-Bonnefil P et.al.	Cross-talk between Two Cysteine Protease FamiliesActivation of Caspase-12 by Calpain in Apoptosis. T Nakagawa et. al.	Thrombin-induced delayed injury involves multiple and distinct signaling pathways in the cerebral cortex and the striatum in... Shinji Fujimoto et. al.
	4	Widespread programmed cell death in proliferative and postmitotic regions of the fetal cerebral cortex. Blaschke AJ et. al.	Overexpression of the alpha1B-adrenergic receptor causes apoptotic neurodegeneration: multiple system atrophy. Zuscik MJ et.al.	Apoptosis in neurodegenerative disorders. MP Mattson et. al.	Thrombin-induced delayed injury involves multiple and distinct signaling pathways in the cerebral cortex and the... Fujimoto, S. et. al.
	5	Expression of bcl-2 from a defective herpes simplex virus-1 vector limits neuronal death in focal cerebral ischemia. Linnik MD et. al.	Behavioural abnormalities and selective neuronal loss in HD transgenic mice expressing mutated full-length HD cDNA. Reddy PH et.al.	Oxidative stress induces apoptosis in embryonic cortical neurons. RR Ratan et. al.	Restitution of ischemic injuries in penumbra of cerebral cortex after temporary ischemia. U Ito et. al.
	6	Apoptosis and its relation to the cell cycle in the developing cerebral cortex. Thomaidou D et. al.	Etiology and pathogenesis of Parkinson's disease. Olanow CW et.al.	Misexpression of basic helix-loop-helix genes in the murine cerebral cortex affects cell fate …. L Cai et. al.	Constitutive nitric oxide synthases are responsible for the nitric oxide production in the ischemic aged cerebral cortex. E Martínez-Lara et. al.
	7	Transected neurites, apoptotic neurons, and reduced inflammation in cortical multiple sclerosis lesions. Peterson JW et. al.	Expression of the human PAC1 receptor leads to dose-dependent hydrocephalus-related abnormalities in mice. Lang B et.al.	Regulation of Cerebral Cortical Size by Control of Cell Cycle Exit in Neural Precursors. A Chenn et. al.	Immobilization stress induces cell death through production of reactive oxygen species in the mouse cerebral cortex. Lee, Y.J. et. al.
	8	Neuronal heterotopias in the developing cerebral cortex produced by neurotrophin-4. Brunstrom JE et. al.	N-myc is essential during neurogenesis for the rapid expansion of progenitor cell populations and the inhibition of neuronal differentiation. Knoepfler PS et.al.	Neuronal apoptosis induced by HIV-1 gp120 and the chemokine SDF-1 alpha is mediated by the chemokine …. J Hesselgesser et. al.	Differential modulation of apoptosis-associated proteins by ethanol in rat cerebral cortex and cerebellum. Rajgopal, Y. et. al.
	9	Apoptosis has a prolonged role in the neurodegeneration after hypoxic ischemia in the newborn rat. Nakajima W et. al.	Estrogen receptor (ER)beta knockout mice reveal a role for ERbeta in migration of cortical neurons in the developing brain. Wang L et.al.	Programmed cell death in cortical chick embryo astrocytes is associated with activation of protein …. D Mangoura et. al.	The cerebral cortex malformation in thanatophoric dysplasia: neuropathology and pathogenesis. Robert F Hevner, Acta Neuropathol (Berl), Sep 2005
	10	N-myc is essential during neurogenesis for the rapid expansion of progenitor cell populations and the inhibition of neuronal differentiation. Knoepfler PS et. al.	Neuronal loss and brain atrophy in mice lacking cathepsins B and L. Felbor U et.al.	HIV-1 gp120 produces DNA fragmentation in the cerebral cortex of rat. G Bagetta et. al.	Differential modulation of apoptosis-associated proteins by ethanol in rat cerebral cortex and cerebellum. Yadavalli Rajgopal et. al.
	47	Search for "(platypus[ALL])"
		PubFocus (Google Scholar, By CombIF)	PubFocus (Pubmed basic, By CombIF)	Google Scholar	Scirus
	Top 10 relevant Articles
	1	Molecular systematics. The platypus put in its place. Penny D et. al.	In the platypus a meiotic chain of ten sex chromosomes shares genes with the bird Z and mammal X chromosomes. Grützner F et.al.	The mitochondrial genome of a monotreme—the platypus (Ornithrohynchus anatinus). A Janke et. al.	Resolution and evolution of the duck-billed platypus karyotype with an X1Y1X2Y2X3Y3X4Y4X5Y5 male sex chromosome constitution. Rens, Willem et. al.
	2	M6P/IGF2R imprinting evolution in mammals. Killian JK et. al.	A swimming mammaliaform from the Middle Jurassic and ecomorphological diversification of early mammals. Ji Q et.al.	Molecular systematics. The platypus put in its place. D Penny et. al.	Mammalian l-to-d-amino-acid-residue isomerase from platypus venom. Torres, A.M. et. al.
	3	tRNA editing in metazoans. Yokobori SI et. al.	First evidence of a venom delivery apparatus in extinct mammals. Fox RC et.al.	Flying Primates? D Platypus et. al.	How did the platypus get its sex chromosome chain? A comparison of meiotic multiples and sex chromosomes in plants and animals. Frank Gruetzner et. al.
	4	Electroreception and electrolocation in platypus. Scheich H et. al.	Evolutionary biology: chromosome chain makes a link. Carrel L not et.al.	Evolution of the monotremes. The sequences of the protamine P1 genes of platypus and echidna. JD Retief et. al.	TCR gamma chain diversity in the spleen of the duckbill platypus (Ornithorhynchus anatinus). Parra, Z.E. et. al.
	5	Electroreceptors in the platypus. Gregory JE et. al.	Molecular systematics. The platypus put in its place. Penny D et.al.	Electroreception and electrolocation in platypus. H Scheich et. al.	Mammalian l-to-d-amino-acid-residue isomerase from platypus venom. Allan M Torres et. al.
	6	Identification and characterization of amelogenin genes in monotremes, reptiles, and amphibians. Toyosawa S et. al.	tRNA editing in metazoans. Yokobori SI et.al.	Sex Chromosome Evolution: Platypus Gene Mapping Suggests that Part of the Human X Chromosome was …. JM Watson et. al.	The anterior olfactory nucleus and piriform cortex of the echidna and platypus. Ken W S Ashwell et. al.
	7	Divergent evolution in M6P/IGF2R imprinting from the Jurassic to the Quaternary. Killian JK et. al.	Electroreceptors in the platypus. Gregory JE et.al.	The platypus is not a rodent: DNA hybridization, amniote phylogeny and the palimpsest theory. JAW Kirsch et. al.	TCR gamma chain diversity in the spleen of the duckbill platypus (Ornithorhynchus anatinus). Zuly E Parra et. al.
	8	A swimming mammaliaform from the Middle Jurassic and ecomorphological diversification of early mammals. Ji Q et. al.	Electroreception and electrolocation in platypus. Scheich H et.al.	Defensin-like peptide-2 from platypus venom: member of a class of peptides with a distinct …. CH GALLAGHERR et. al.	Cyto- and chemoarchitecture of the sensory trigeminal nuclei of the echidna, platypus and rat. Ken W S Ashwell et. al.
	9	Sex chromosome evolution: platypus gene mapping suggests that part of the human X chromosome was originally autosomal. Watson JM et. al.	M6P/IGF2R imprinting evolution in mammals. Killian JK et.al.	Ultrastructure, number, distribution and innervation of electroreceptors and mechanoreceptors in the bill skin of the platypus, Ornithorhynchus anatinus. PR Manger et. al.	D-amino acid residue in a defensin-like peptide from platypus venom: effect on structure and chromatographic properties. Allan M Torres et. al.
	10	Ordered tandem arrangement of chromosomes in the sperm heads of monotreme mammals. Watson JM et. al.	Comparative sequencing provides insights about the structure and conservation of marsupial and monotreme genomes. Margulies EH et.al.	In the platypus a meiotic chain of ten sex chromosomes shares genes with the bird Z and mammal X …. W Rens et. al.	Identification of volatile emissions from Platypus mutatus (=sulcatus) (Coleoptera: Platypodidae) and their behavioral... Paola Gonzalez Audino et. al.
	48	Search for "(ephrin*[ALL])AND(blood OR vessel* OR capillar*)"
		PubFocus (Google Scholar, By CombIF)	PubFocus (Pubmed basic, By CombIF)	Google Scholar	Scirus
	Top 10 relevant Articles
	1	Vascular-specific growth factors and blood vessel formation. Yancopoulos GD et. al.	Ephrin-B2 controls cell motility and adhesion during blood-vessel-wall assembly. Foo SS et.al.	Molecular distinction and angiogenic interaction between embryonic arteries and veins revealed by ephrin-B2 and its receptor Eph-B4. HU Wang et. al.	Direct Comparison of Umbilical Cord Blood versus Bone Marrow-Derived Endothelial Precursor Cells in Mediating... Finney, M.R. et. al.
	2	Molecular distinction and angiogenic interaction between embryonic arteries and veins revealed by ephrin-B2 and its receptor Eph-B4. Wang HU et. al.	The cytoplasmic domain of the ligand ephrinB2 is required for vascular morphogenesis bu cranial neural crest migration. Adams RH et.al.	Symmetrical mutant phenotypes of the receptor EphB4 and its specific transmembrane ligand ephrin-B2 in cardiovascular development. SS Gerety et. al.	EphB4 controls blood vascular morphogenesis during postnatal angiogenesis. Ralf Erber et. al.
	3	Growth factors acting via endothelial cell-specific receptor tyrosine kinases: VEGFs, angiopoietins, and ephrins in vascular development. Gale NW et. al.	Molecular distinction and angiogenic interaction between embryonic arteries and veins revealed by ephrin-B2 and its receptor Eph-B4. Wang HU et.al.	The receptor tyrosine kinase EphB4 and ephrin-B ligands restrict angiogenic growth of embryonic …. PM Helbling et. al.	Ephrin-B2 controls cell motility and adhesion during blood-vessel-wall assembly. Shane S Foo et. al.
	4	Roles of ephrinB ligands and EphB receptors in cardiovascular development: demarcation of arterial/venous domains, vascular morphogenesis, and sprouting angiogenesis. Adams RH et. al.	Gridlock signalling pathway fashions the first embryonic artery. Zhong TP et.al.	Homeobox B3 Promotes Capillary Morphogenesis and Angiogenesis. C Myers et. al.	Essential and overlapping roles for laminin ? chains in notochord and blood vessel formation. Pollard, S.M. et. al.
	5	Gridlock signalling pathway fashions the first embryonic artery. Zhong TP et. al.	Vascular-specific growth factors and blood vessel formation. Yancopoulos GD et.al.	Eph receptors and ephrin ligands: embryogenesis to tumorigenesis. VC Dodelet et. al.	Ephrin-B2 Controls Cell Motility and Adhesion during Blood-Vessel-Wall Assembly. Foo, S.S. et. al.
	6	Eph receptors discriminate specific ligand oligomers to determine alternative signaling complexes, attachment, and assembly responses. Stein E et. al.	Arteriovenous malformations in mice lacking activin receptor-like kinase-1. Urness LD et.al.	Ephrin-A1 is expressed at sites of vascular development in the mouse. JL McBride et. al.	A role for axon guidance receptors and ligands in blood vessel development and tumor angiogenesis. Michael Klagsbrun et. al.
	7	The cytoplasmic domain of the ligand ephrinB2 is required for vascular morphogenesis but not cranial neural crest migration. Adams RH et. al.	The PTEN/PI3K pathway governs normal vascular development and tumor angiogenesis. Hamada K et.al.	A splice variant of human ephrin-A4 encodes a soluble molecule that is secreted by activated human B …. HC Aasheim et. al.	A role for axon guidance receptors and ligands in blood vessel development and tumor angiogenesis. Klagsbrun, M. et. al.
	8	Symmetrical mutant phenotypes of the receptor EphB4 and its specific transmembrane ligand ephrin-B2 in cardiovascular development. Gerety SS et. al.	Kinetics of vascular normalization by VEGFR2 blockade governs brain tumor response to radiation: role of oxygenation, angiopoietin-1, and matrix metalloproteinases. Winkler F et.al.	Interplay between EphB4 on tumor cells and vascular ephrin-B2 regulates tumor growth. NK Noren et. al.	Retinal blood vessels develop in response to local VEGF-A signals in the absence of blood flow. Curatola, A.M. et. al.
	9	Arteriovenous malformations in mice lacking activin receptor-like kinase-1. Urness LD et. al.	Gridlock in the blood. Thurston G et.al.	An Ephrin Mimetic Peptide That Selectively Targets the EphA2 Receptor. M Koolpe et. al.	Segregation of arterial and venous markers in subpopulations of blood islands before vessel formation. Yael Herzog et. al.
	10	Kinetics of vascular normalization by VEGFR2 blockade governs brain tumor response to radiation: role of oxygenation, angiopoietin-1, and matrix metalloproteinases. Winkler F et. al.	Novel angiogenic signaling pathways and vascular targets. Bicknell R et.al.	Ephrin-B Reverse Signaling Is Mediated by a Novel PDZ-RGS Protein and Selectively Inhibits G Protein …. Q Lu et. al.	Role of neural guidance signals in blood vessel navigation. Autiero, M. et. al.
	49	Search for "(transdifferentiation[ALL])AND(muscle)"
		PubFocus (Google Scholar, By CombIF)	PubFocus (Pubmed basic, By CombIF)	Google Scholar	Scirus
	Top 10 relevant Articles
	1	Haematopoietic stem cells do not transdifferentiate into cardiac myocytes in myocardial infarcts. Murry CE et. al.	Haematopoietic stem cells d transdifferentiate into cardiac myocytes in myocardial infarcts. Murry CE et.al.	Transdifferentiation of Muscle to Electric Organ: Regulation of Muscle-Specific Proteins Is …. JM Patterson et. al.	Transforming growth factor-beta signaling enhances transdifferentiation of macrophages into smooth muscle-like cells. Kozo Ninomiya et. al.
	2	Fusion of bone-marrow-derived cells with Purkinje neurons, cardiomyocytes and hepatocytes. Alvarez-Dolado M et. al.	Fusion of bone-marrow-derived cells with Purkinje neurons, cardiomyocytes and hepatocytes. Alvarez-Dolado M et.al.	Beating is necessary for transdifferentiation of skeletal muscle-derived cells into cardiomyocytes 1. Y IIJIMA et. al.	Evidence for the involvement of neurotrophins in muscle transdifferentiation and acetylcholine receptor transformation in... Tyler Reddy et. al.
	3	Little evidence for developmental plasticity of adult hematopoietic stem cells. Wagers AJ et. al.	Development. A tail of transdifferentiation. Stocum DL not et.al.	Transdifferentiation of esophageal smooth to skeletal muscle is myogenic bHLH factor-dependent. B Kablar et. al.	Transdifferentiation of preadipose cells into smooth muscle-like cells: role of aortic carboxypeptidase-like protein. Abderrahim-Ferkoune, A. et. al.
	4	Cardiac regeneration. Anversa P et. al.	Little evidence for developmental plasticity of adult hematopoietic stem cells. Wagers AJ et.al.	Isolated, mononucleated, striated muscle can undergo pluripotent transdifferentiation and form a … V Schmid et. al.	Regeneration and transdifferentiation potential of muscle-derived stem cells propagated as myospheres. Rachel Sarig et. al.
	5	Inhibition of adipogenesis by Wnt signaling. Ross SE et. al.	UDP-glucose dehydrogenase required for cardiac valve formation in zebrafish. Walsh EC et.al.	Transdifferentiation of Myoblasts by the Adipogenic Transcription Factors PPAR ? and C/EBP a. E Hu et. al.	Mature vascular endothelium can give rise to smooth muscle cells via endothelial-mesenchymal transdifferentiation: in vitro... Maria G Frid et. al.
	6	Muscle-derived hematopoietic stem cells are hematopoietic in origin. McKinney-Freeman SL et. al.	Inhibition of adipogenesis by Wnt signaling. Ross SE et.al.	Cell cycles and in vitro transdifferentiation and regeneration of isolated, striated muscle of …. H Alder et. al.	Transdifferentiation of mouse aortic smooth muscle cells to a macrophage-like state after cholesterol loading. Rong, James X. et. al.
	7	Evidence for developmentally programmed transdifferentiation in mouse esophageal muscle. Patapoutian A et. al.	Evidence for developmentally programmed transdifferentiation in mouse esophageal muscle. Patapoutian A et.al.	Transdifferentiation of isolated striated muscle of jellyfish in vitro: the initiation process. V Schmid et. al.	Transdifferentiation of smooth muscle cells into chondrocytes in atherosclerotic arteries in situ: implications for diffuse... Yuri V Bobryshev, J Pathol, Apr 2005
	8	UDP-glucose dehydrogenase required for cardiac valve formation in zebrafish. Walsh EC et. al.	Lost and found: cardiac stem cell therapy revisited. Chien KR not et.al.	Transdifferentiation of Chicken Embryonic Cells into Muscle Cells by the 3'Untranslated Region of …. TJ L'Ecuyer et. al.	The homeobox gene Msx in development and transdifferentiation of jellyfish striated muscle. Sabina Galle et. al.
	9	Advanced glycation end products cause epithelial-myofibroblast transdifferentiation via the receptor for advanced glycation end products (RAGE). Oldfield MD et. al.	Lost in transdifferentiation. Hoofnagle MH et.al.	Mechanochemical interactions between striated muscle cells of jellyfish and grafted extracellular matrix can induce and inhibit DNA replication and transdifferentiation in vitro.V Schmid et. al.	Neurotrophin 3 in the esophageal smooth-to-skeletal muscle transdifferentiation and muscarinic-to-nicotinic... Angka, H.E. et. al.
	10	Skeletal myogenic progenitors originating from embryonic dorsal aorta coexpress endothelial and myogenic markers and contribute to postnatal muscle growth and regeneration. De Angelis et. al.	Advanced glycation end products cause epithelial-myofibroblast transdifferentiation via the receptor for advanced glycation end products (RAGE). Oldfield MD et.al.	Phenotypic conversion of distinct muscle fiber populations to electrocytes in a weakly electric fish. GA Unguez et. al.	Circulating myogenic progenitors and muscle repair. Long, M.A. et. al.
	50	Search for "(importin*[tiab])AND(nuclear transport)"
		PubFocus (Google Scholar, By CombIF)	PubFocus (Pubmed basic, By CombIF)	Google Scholar	Scirus
	Top 10 relevant Articles
	1	Export of importin alpha from the nucleus is mediated by a specific nuclear transport factor. Kutay U et. al.	The structure of importin-beta bound to SREBP-2: nuclear import of a transcription factor. Lee SJ et.al.	Export of importin alpha from the nucleus is mediated by a specific nuclear transport factor. U Kutay et. al.	Importin-mediated nuclear transport in neurons. Otis, K.O. et. al.
	2	Ran induces spindle assembly by reversing the inhibitory effect of importin alpha on TPX2 activity. Gruss OJ et. al.	Cell cycle. Some importin news about spindle assembly. Kahana JA et.al.	RanBP1 is crucial for the release of RanGTP from importin beta-related nuclear transport factors. FR Bischoff et. al.	Crosstalk between the actin cytoskeleton and Ran-mediated nuclear transport. Minakhina, Svetlana et. al.
	3	Structure of the nuclear transport complex karyopherin-beta2-Ran x GppNHp. Chook YM et. al.	Role of importin-beta in coupling Ran to downstream targets in microtubule assembly. Wiese C et.al.	Nuclear targeting signal recognition: a key control point in nuclear transport? DA Jans et. al.	HIV-1 Vpr interacts with the nuclear transport pathway to promote macrophage infection. Vodicka, Marie A. et. al.
	4	Importin beta is a mitotic target of the small GTPase Ran in spindle assembly. Nachury MV et. al.	Two birds with one stone--dealing with nuclear transport and spindle assembly. Funabiki H not et.al.	The nuclear localization sequences of the BRCA1 protein interact with the importin-alpha subunit of the nuclear transport signal receptor. CF Chen et. al.	Expression of nuclear transport importins beta 1 and beta 3 is regulated during rodent spermatogenesis. Kate L Loveland et. al.
	5	Role of importin-beta in coupling Ran to downstream targets in microtubule assembly. Wiese C et. al.	Npap60/Nup50 is a tri-stable switch that stimulates importin-alpha:beta-mediated nuclear protein import. Lindsay ME et.al.	Protein import into nuclei: association and dissociation reactions involving transport substrate. M Rexach et. al.	A protein kinase CK2 site flanking the nuclear targeting signal enhances nuclear transport of human cytomegalovirus ppUL44. Gualtiero Alvisi et. al.
	6	Structure of a Ran-binding domain complexed with Ran bound to a GTP analogue: implications for nuclear transport. Vetter IR et. al.	Importin beta is a mitotic target of the small GTPase Ran in spindle assembly. Nachury MV et.al.	Dynamic localization of the nuclear import receptor and its interactions with transport factors. DM Koepp et. al.	Optimization of nuclear localization signal for nuclear transport of DNA-encapsulating particles. Eguchi, A. et. al.
	7	HIV-1 Vpr interacts with the nuclear transport pathway to promote macrophage infection. Vodicka MA et. al.	Ran induces spindle assembly by reversing the inhibitory effect of importin alpha on TPX2 activity. Gruss OJ et.al.	Cytosolic factors in nuclear transport: what's importin? MA Powers et. al.	Kinetic properties of nuclear transport conferred by the retinoblastoma (Rb) NLS. Wei Hu et. al.
	8	The structure of importin-beta bound to SREBP-2: nuclear import of a transcription factor. Lee SJ et. al.	Export of importin alpha from the nucleus is mediated by a specific nuclear transport factor. Kutay U et.al.	Importin-b-like nuclear transport receptors. AC Ström et. al.	Two birds with one stone--dealing with nuclear transport and spindle assembly. Hironori Funabiki
	9	Nucleocytoplasmic transport enters the atomic age. Conti E et. al.	Cytosolic factors in nuclear transport: what's importin. Powers MA et.al.	Cytosolic proteins that specifically bind nuclear location signals are receptors for nuclear import. S Adam et. al.	Optimization of nuclear localization signal for nuclear transport of DNA-encapsulating particles. Akiko Eguchi et. al.
	10	Cytosolic factors in nuclear transport: what's importin? Powers MA et. al.	Analysis of a RanGTP-regulated gradient in mitotic somatic cells. Kaláb P et.al.	Nucleotide-specific interaction of Ran&cjs0949; TC4 with nuclear transport factors NTF2 and p97. BM Paschal et. al.	Two Birds with One Stone- Dealing with Nuclear Transport and Spindle Assembly. Funabiki, H

## Sheet: Top 10 authors
	1	Search for "liver and wnt"
		Web of Science Volumetric Author (Count)	PubFocus Volumetric Last Author (Count)	PubFocus by Rank (Google Scholar) Last Author (Rank value)	PubFocus by Rank (Pubmed basic) Last Author (Rank value)
	# of Refs	182	191	191	191
	Top 10 Authors
	1	MONGA, SPS (17)	Katoh M (9)	Nakamura Y (943.81)	Monga SP (74.42)
	2	PERRET, C (11)	Buendia MA (6)	Woodgett JR (746.46)	Perret C (63.78)
	3	KATOH, M (10)	Perret C (6)	Perret C (334.44)	Nakamura Y (45.40)
	4	MICHALOPOULOS, GK (10)	Monga SP (5)	Furukawa Y (330.06)	Michalopoulos GK (41.49)
	5	MICSENYI, A (9)	Furukawa Y (3)	Buendia MA (302.04)	Buendia MA (40.79)
	6	BUENDIA, MA (8)	Ohgaki H (3)	Monga SP (166.27)	Wands JR (33.63)
	7	NAKAMURA, Y (8)	Nakamura Y (3)	Han ZG (130.95)	Clevers H (30.29)
	8	FURUKAWA, Y (6)	Wands JR (3)	Clevers H (114.16)	Woodgett JR (29.27)
	9	GODARD, C (6)	Pietsch T (3)	Katoh M (110.3)	Stainier DY (29.27)
	10	LIU, YK (6)	Zucman-Rossi J (3)	Michalopoulos GK (108.47)	Colnot S (27.39)
	2	Search for "(liposome or micelle[ALL])AND(sirna or (rna interference) or rnai)"
		Web of Science Volumetric Author (Count)	PubFocus Volumetric Last Author (Count)	PubFocus by Rank (Google Scholar) Last Author (Rank value)	PubFocus by Rank (Pubmed basic) Last Author (Rank value)
	# of Refs	41	102	102	102
	Top 10 Authors
	1	YANO, J (3)	Pardridge WM (3)	Engelke DR (945.90)	Gruenberg J (48.71)
	2	BOADO, RJ (2)	Sioud M (3)	Gruenberg J (418.37)	Zerial M (47.77)
	3	CHANG, EH (2)	Akhtar S (3)	Hartmann G (410.06)	De Camilli P (45.53)
	4	DRENNING, SD (2)	Sørensen DR (2)	MacLachlan I (323.28)	MacLachlan I (44.74)
	5	GRANDIS, JR (2)	Zerial M (2)	Polisky B (259.21)	Lieberman J (43.90)
	6	HIRABAYASHI, K (2)	Ramratnam B (2)	De Camilli P (237.64)	Hartmann G (36.09)
	7	HUANG, L (2)	MacLachlan I (2)	Lieberman J (169.78)	Polisky B (34.10)
	8	LI, S (2)	Keller M (2)	Zerial M (94.07)	Ramratnam B (28.18)
	9	MELHEM, MF (2)	Kataoka K (2)	Pardridge WM (72.43)	Engelke DR (22.73)
	10	NAKAGAWA, S (2)	Gruenberg J (2)	Maekawa T (36.12)	Cullen PJ (22.38)
	3	Search for "(somite[ti] or somites[ti])AND(segmentation)"
		Web of Science Volumetric Author (Count)	PubFocus Volumetric Last Author (Count)	PubFocus by Rank (Google Scholar) Last Author (Rank value)	PubFocus by Rank (Pubmed basic) Last Author (Rank value)
	# of Refs	139	115	115	115
	Top 10 Authors
	1	SAGA, Y (8)	Takeda H (5)	Pourquié O (615.68)	Kageyama R (78.81)
	2	TAKEDA, H (8)	Pourquié O (5)	Jiang YJ (472.04)	Saga Y (60.30)
	3	JIANG, YJ (7)	Tuan RS (5)	Gridley T (454.13)	Pourquié O (56.35)
	4	POURQUIE, O (7)	Kageyama R (4)	Lewis J (364.54)	Takeda H (53.77)
	5	BELLAIRS, R (5)	Takada S (3)	Takeda H (362.83)	Takada S (48.73)
	6	KALCHEIM, C (5)	Keynes RJ (3)	Saga Y (356.63)	Jiang YJ (45.16)
	7	KONDOH, H (5)	Malacinski GM (3)	Conlon RA (306.48)	Bessho Y (41.97)
	8	TAKAHASHI, Y (5)	Bellairs R (3)	Johnson RL (298.54)	Lewis J (41.76)
	9	TUAN, RS (5)	Sanders EJ (2)	Rossant J (297.27)	Dollé P (38.65)
	10	BAGNALL, KM (4)	Saga Y (2)	Olson EN (262.34 )	Johnson RL (34.50)
	4	Search for "(progesterone[ti])AND(ovulation[ti])"
		Web of Science Volumetric Author (Count)	PubFocus Volumetric Last Author (Count)	PubFocus by Rank (Google Scholar) Last Author (Rank value)	PubFocus by Rank (Pubmed basic) Last Author (Rank value)
	# of Refs	380	300	300	300
	Top 10 Authors
	1	ETCHES, RJ (9)	Kambegawa A (4)	Richards JS (147.32)	Puri V (29.27)
	2	LISK, RD (8)	Fitzpatrick LA (4)	Zelinski-Wooten MB (77.04)	Zelinski-Wooten MB (14.70)
	3	MEYER, RK (6)	Sawyer CH (3)	McNeilly AS (39.79)	McNeilly AS (11.70)
	4	SPIES, HG (6)	Lisk RD (3)	Etches RJ (31.29)	Sawyer CH (10.62)
	5	WALTON, JS (6)	Walton JS (3)	Loriaux DL (26.48)	Richards JS (10.23)
	6	CAVALIERI, J (5)	Meyer RK (3)	Wilcox AJ (22.40)	Etches RJ (9.40)
	7	HAFS, HD (5)	Wallach EE (3)	Kambegawa A (20.19)	van Tienhoven A (8.24)
	8	REUTER, LA (5)	Okamura H (3)	van Tienhoven A (19.04)	Zarrow MX (7.96)
	9	BURNS, PJ (4)	van Tienhoven A (3)	FRAPS RM (18.59)	Meyer RK (6.84)
	10	ELSAESSER, F (4)	Zelinski-Wooten MB (2)	Walton JS (18.19)	Billig H (6.64)
	5	Search for "(histone methylation[ALL])"
		Web of Science Volumetric Author (Count)	PubFocus Volumetric Last Author (Count)	PubFocus by Rank (Google Scholar) Last Author (Rank value)	PubFocus by Rank (Pubmed basic) Last Author (Rank value)
	# of Refs	428	265	265	265
	Top 10 Authors
	1	ZHANG, Y (19)	Zhang Y (11)	Jenuwein T (1856.39)	Zhang Y (268.31)
	2	JENUWEIN, T (17)	Shilatifard A (10)	Peters AH (1522.46)	Shilatifard A (164.24)
	3	ALLIS, CD (12)	Allis CD (8)	Zhang Y (1446.00)	Allis CD (140.04)
	4	SHILATIFARD, A (12)	Kouzarides T (6)	Allis CD (1138.62)	Jenuwein T (115.95)
	5	FEIL, R (10)	Feil R (5)	Kouzarides T (1087.98)	Peters AH (104.48)
	6	KOUZARIDES, T (10)	Jenuwein T (5)	Selker EU (1013.52)	Kouzarides T (101.65)
	7	BYVOET, P (9)	Hoffman AR (4)	Strahl BD (873.40)	Strahl BD (92.41)
	8	STRAHL, BD (9)	Strahl BD (4)	Reinberg D (836.64)	Feil R (68.90)
	9	WOOD, A (9)	Tanguay RM (4)	Shi Y (835.84)	Shi Y (66.21)
	10	ERDJUMENT-BROMAGE, H (8)	Paszkowski J (3)	Lachner M (636.13)	Müller J (63.22)
	6	Search for "(catalytic antibod*[TI])OR(abzyme*[ti])"
		Web of Science Volumetric Author (Count)	PubFocus Volumetric Last Author (Count)	PubFocus by Rank (Google Scholar) Last Author (Rank value)	PubFocus by Rank (Pubmed basic) Last Author (Rank value)
	# of Refs	539	290	290	290
	Top 10 Authors
	1	JANDA, KD (48)	Schultz PG (15)	Lerner RA (1531.75)	Schultz PG (206.53)
	2	LERNER, RA (44)	Janda KD (14)	Schultz PG (1134.07)	Lerner RA (155.77)
	3	SCHULTZ, PG (35)	Lerner RA (10)	Benkovic SJ (846.94)	Janda KD (111.40)
	4	BENKOVIC, SJ (33)	Benkovic SJ (9)	Tramontano A (659.30)	Benkovic SJ (103.77)
	5	FUJII, I (27)	Reymond JL (9)	Janda KD (485.44)	Fujii I (82.80)
	6	REYMOND, JL (21)	Fujii I (8)	Benkovic S (482.82)	Benkovic S (72.27)
	7	LUO, GM (19)	Thomas D (8)	Barbas CF (386.62)	Wilson IA (58.13)
	8	FRIBOULET, A (15)	Nishi Y (7)	Scanlan TS (308.37)	Knossow M (53.54)
	9	DING, L (14)	Uda T (7)	Fujii I (290.55)	Scanlan TS (48.39)
	10	PAUL, S (14)	Wilson IA (6)	Knossow M (263.78)	Barbas CF (46.21)
	7	Search for "(pathogenicity island*[TI])"
		Web of Science Volumetric Author (Count)	PubFocus Volumetric Last Author (Count)	PubFocus by Rank (Google Scholar) Last Author (Rank value)	PubFocus by Rank (Pubmed basic) Last Author (Rank value)
	# of Refs	420	335	335	335
	Top 10 Authors
	1	HENSEL, M (25)	Hacker J (19)	Hacker J (967.71)	Hensel M (139.95)
	2	HACKER, J (24)	Hensel M (17)	Covacci A (852.03)	Hacker J (80.76)
	3	HOLDEN, DW (16)	Holden DW (12)	Hensel M (797.30)	Holden DW (78.07)
	4	DOBRINDT, U (15)	Finlay BB (10)	Kaper JB (699.55)	Groisman EA (69.80)
	5	CARNIEL, E (13)	Kaper JB (7)	Holden DW (544.14)	Finlay BB (69.01)
	6	SCHUBERT, S (13)	Adler B (7)	Fang FC (531.23)	Kaper JB (68.00)
	7	HEESEMANN, J (12)	Falkow S (5)	Groisman EA (448.21)	Karaolis DK (57.20)
	8	KAPER, JB (11)	Groisman EA (5)	Ferrero RL (367.99)	Ochman H (43.59)
	9	OGURA, K (11)	Galán JE (5)	Tschäpe H (344.48)	Falkow S (39.83)
	10	ADLER, B (10)	Hardt WD (4)	Crabtree JE (341.52)	Gilmore MS (38.09)
	8	Search for "(SARS[ALL])AND(vaccine)"
		Web of Science Volumetric Author (Count)	PubFocus Volumetric Last Author (Count)	PubFocus by Rank (Google Scholar) Last Author (Rank value)	PubFocus by Rank (Pubmed basic) Last Author (Rank value)
	# of Refs	213	263	263	263
	Top 10 Authors
	1	[ANON] (11)	Jiang S (9)	Roper RL (3140.09)	ANON (493.35)
	2	SUBBARAO, K (10)	Nabel GJ (5)	Brunham RC (1080.94)	Enserink M (131.43)
	3	HE, YX (9)	Enserink M (4)	Plummer F (1051.64)	Holmes KV (78.48)
	4	JIANG, SB (9)	Wu CY (3)	Webster RG (983.47)	Nabel GJ (71.12)
	5	ROBERTS, A (8)	Liu S (3)	Nabel GJ (820.01)	Pearson H (51.22)
	6	FARZAN, M (6)	Yang H (3)	Enserink M (439.16)	Subbarao K (49.31)
	7	KONG, WP (6)	Wilson JM (3)	Subbarao K (430.30)	Harrison SC (46.39)
	8	NABEL, GJ (6)	Dimitrov DS (3)	Collins PL (367.22)	Collins PL (46.31)
	9	RAPPUOLI, R (6)	Chen Z (3)	Gambotto A (355.78)	Jiang S (46.02)
	10	VOGEL, L (6)	Marasco WA (2)	Roberts A (309.16)	Webster RG (38.65)
	9	Search for "(cyanobacter* AND photosynthesis[TI])"
		Web of Science Volumetric Author (Count)	PubFocus Volumetric Last Author (Count)	PubFocus by Rank (Google Scholar) Last Author (Rank value)	PubFocus by Rank (Pubmed basic) Last Author (Rank value)
	# of Refs	384	213	213	213
	Top 10 Authors
	1	JORGENSEN, BB (8)	Cramer WA (7)	Clokie M (1961.29)	Cramer WA (71.32)
	2	KAPLAN, A (8)	Canvin DT (4)	Durnford DG (504.95)	Bauer CE (58.93)
	3	KUHL, M (8)	Haselkorn R (3)	Bauer CE (448.82)	Chisholm SW (48.70)
	4	OQUIST, G (8)	Murata N (3)	Logan GA (412.74)	Kurisu G (46.77)
	5	PADAN, E (8)	Olson JM (3)	Fyfe PK (269.83)	Falkowski P (42.64)
	6	BADGER, MR (7)	Pakrasi HB (3)	Badger MR (243.33)	Dismukes GC (41.86)
	7	CRAMER, WA (7)	Oquist G (3)	Oquist G (234.29)	Olson JM (40.10)
	8	LANGE, OL (7)	Corke CT (3)	Andrews TJ (231.10)	Berman-Frank I (38.56)
	9	WALSBY, AE (7)	Chisholm SW (3)	Falkowski PG (221.92)	De La Rosa MA (37.53)
	10	WITT, HT (7)	Sandmann G (3)	Falkowski P (210.05)	Oquist G (36.89)
	10	Search for "(quantum dot*[ti])AND(fluorescen*)"
		Web of Science Volumetric Author (Count)	PubFocus Volumetric Last Author (Count)	PubFocus by Rank (Google Scholar) Last Author (Rank value)	PubFocus by Rank (Pubmed basic) Last Author (Rank value)
	# of Refs	466	232	232	232
	Top 10 Authors
	1	BAWENDI, MG (23)	Nie S (14)	Nie S (3484.83)	Nie S (139.36)
	2	MATTOUSSI, H (22)	Mattoussi H (11)	Chan WC (2206.58)	Mattoussi H (132.92)
	3	MEDINTZ, IL (16)	Bawendi MG (5)	Dubertret B (1969.09)	Simon SM (86.15)
	4	NIE, SM (16)	Baba Y (4)	Gao X (871.01)	Gao X (68.66)
	5	CLAPP, AR (10)	Yamamoto K (4)	Weiss S (763.33)	Jain RK (64.52)
	6	GOLDMAN, ER (10)	Mauro JM (4)	Libchaber A (678.21)	Stroh M (64.52)
	7	MAURO, JM (10)	Simon SM (4)	Simon SM (659.82)	Bruchez MP (54.59)
	8	ALIVISATOS, AP (9)	Frangioni JV (4)	Mattoussi H (547.41)	Frangioni JV (54.57)
	9	EYCHMULLER, A (9)	Ren J (3)	Buratto SK (521.05)	Jovin TM (53.48)
	10	GAO, XH (9)	Li Y (3)	Webb WW (506.06)	Bawendi MG (52.77)
	11	Search for "(mycobacter*[ALL])AND(virulence factor*)"
		Web of Science Volumetric Author (Count)	PubFocus Volumetric Last Author (Count)	PubFocus by Rank (Google Scholar) Last Author (Rank value)	PubFocus by Rank (Pubmed basic) Last Author (Rank value)
	# of Refs	229	191	191	191
	Top 10 Authors
	1	GICQUEL, B (8)	Guilhot C (6)	Small PL (359.11)	Guilhot C (42.77)
	2	COLE, ST (6)	Jacobs WR (4)	Bermudez LE (282.53)	Small PL (33.23)
	3	DAFFE, M (6)	Jackson M (3)	Van Kooyk Y (266.73)	Jacobs WR (30.91)
	4	GUILHOT, C (6)	Tyagi AK (3)	Menozzi FD (184.41)	Rohwer F (29.43)
	5	BLOOM, BR (5)	Reyrat JM (3)	Guilhot C (153.31)	Menozzi FD (29.27)
	6	CONSTANT, P (5)	Puzo G (3)	Bloom BR (145.61)	Hoidal JR (23.40)
	7	JACOBS, WR (5)	Garzelli C (3)	van Strijp JA (145.23)	Quadri LE (22.71)
	8	BROSCH, R (4)	Brosch R (3)	Rohwer F (103.00)	Brosch R (21.51)
	9	COLLINS, DM (4)	Bloom BR (3)	Puzo G (86.26)	Bertozzi CR (21.09)
	10	JACKSON, M (4)	VACSEL Study Group (2)	Quadri LE (86.12)	Bloom BR (21.03)
	12	Search for "((alzheimer*[ti])AND(tau[ti]))AND(phosphorylation)"
		Web of Science Volumetric Author (Count)	PubFocus Volumetric Last Author (Count)	PubFocus by Rank (Google Scholar) Last Author (Rank value)	PubFocus by Rank (Pubmed basic) Last Author (Rank value)
	# of Refs	325	307	307	307
	Top 10 Authors
	1	IQBAL, K (42)	Iqbal K (26)	Goedert M (1816.51)	Iqbal K (172.83)
	2	MANDELKOW, EM (32)	Mandelkow E (12)	Iqbal K (1171.89)	Goedert M (118.21)
	3	MANDELKOW, E (29)	Yen SH (11)	Crowther RA (1121.99)	Mandelkow E (114.19)
	4	BIERNAT, J (24)	Anderton BH (7)	Mandelkow E (857.57)	Grundke-Iqbal I (81.28)
	5	GRUNDKEIQBAL, I (23)	Wang JZ (7)	Grundke-Iqbal I (811.45)	Crowther RA (54.27)
	6	DELACOURTE, A (19)	Delacourte A (7)	Lee VM (667.13)	Hampel H (53.76)
	7	GOEDERT, M (19)	Lee VM (6)	Binder LI (501.36)	Lee VM (53.05)
	8	GRUNDKE-IQBAL, I (18)	Avila J (5)	Mandelkow EM (423.99)	Mandelkow EM (50.20)
	9	GONG, CX (15)	Binder LI (5)	Nawroth P (355.19)	Wang JZ (50.03)
	10	WANG, JZ (14)	Goedert M (5)	Trojanowski JQ (303.63)	Gong CX (49.20)
	13	Search for "(dengue[ALL])AND(virus)AND(nonstructural protein*)"
		Web of Science Volumetric Author (Count)	PubFocus Volumetric Last Author (Count)	PubFocus by Rank (Google Scholar) Last Author (Rank value)	PubFocus by Rank (Pubmed basic) Last Author (Rank value)
	# of Refs	230	244	244	244
	Top 10 Authors
	1	LAI, CJ (26)	Lai CJ (16)	Lai CJ (477.72)	Lai CJ (95.10)
	2	ENNIS, FA (15)	Padmanabhan R (13)	Ennis FA (243.41)	Ennis FA (87.05)
	3	KURANE, I (15)	Ennis FA (13)	Purcell RH (233.26)	Padmanabhan R (62.36)
	4	FALGOUT, B (13)	Wright PJ (12)	Padmanabhan R (232.15)	Rothman AL (52.05)
	5	PADMANABHAN, R (13)	Young PR (7)	Falgout B (191.81)	Young PR (42.26)
	6	BRAY, M (10)	Igarashi A (6)	Putnak JR (161.75)	Falgout B (33.80)
	7	DEUBEL, V (9)	Rothman AL (6)	Rico-Hesse R (146.96)	Wright PJ (32.86)
	8	GOULD, EA (9)	Huang JH (5)	Young PR (109.88)	Vasudevan SG (24.92)
	9	ROTHMAN, AL (9)	Chan YC (5)	Rothman AL (107.27)	Shu PY (24.84)
	10	KHROMYKH, AA (8)	Katzenmeier G (4)	Wright PJ (91.23)	Rothman A (23.72)
	14	Search for "(tubulin[TI])AND(kinase*)"
		Web of Science Volumetric Author (Count)	PubFocus Volumetric Last Author (Count)	PubFocus by Rank (Google Scholar) Last Author (Rank value)	PubFocus by Rank (Pubmed basic) Last Author (Rank value)
	# of Refs	231	184	184	184
	Top 10 Authors
	1	AVILA, J (9)	Avila J (7)	Kirschner MW (232.32)	Avila J (70.04)
	2	DELORENZO, RJ (7)	Delorenzo RJ (6)	Avila J (207.73)	Cuatrecasas P (38.97)
	3	DRABER, P (5)	Dráber P (4)	Cleveland DW (193.89)	Cleveland DW (36.52)
	4	SOIFER, D (5)	Purich DL (3)	Maness PF (188.27)	Hirokawa N (35.28)
	5	DRABEROVA, E (4)	Maness PF (3)	Hirokawa N (186.39)	Vande Woude GF (30.92)
	6	GEAHLEN, RL (4)	Miyamoto E (3)	Borst P (152.21)	Borst P (29.27)
	7	GOLDENRING, JR (4)	Cuatrecasas P (3)	Vande Woude GF (148.44)	Maness PF (26.53)
	8	HAMEL, E (4)	Weber K (3)	Weber K (105.41)	Weber K (25.91)
	9	SOBEL, A (4)	Toda T (2)	Matten WT (98.29)	Dráber P (24.94)
	10	STEINER, M (4)	Knull HR (2)	Sorg C (78.44)	Delorenzo RJ (23.03)
	15	Search for "(chicken genome[ALL])"
		Web of Science Volumetric Author (Count)	PubFocus Volumetric Last Author (Count)	PubFocus by Rank (Google Scholar) Last Author (Rank value)	PubFocus by Rank (Pubmed basic) Last Author (Rank value)
	# of Refs	305	330	330	330
	Top 10 Authors
	1	BURT, DW (19)	Dodgson JB (11)	Dodgson J (863.23)	Dodgson J (95.14)
	2	GROENEN, MAM (17)	Burt DW (7)	Groenen MA (484.99)	Burt DW (84.28)
	3	DODGSON, JB (16)	Vignal A (5)	International Chicken Genome Sequencing Consortium (480.07)	Dodgson JB (81.41)
	4	BUMSTEAD, N (14)	Wells JR (5)	Burt DW (391.01)	Wells JR (79.04)
	5	CHENG, HH (14)	Stumph WE (5)	Vignal A (379.57)	Chambon P (76.60)
	6	CROOIJMANS, RPMA (14)	Ellegren H (4)	Dodgson JB (333.25)	Engel JD (73.07)
	7	VIGNAL, A (13)	Chambon P (4)	Ivarie R (318.82)	Groenen MA (60.59)
	8	BERNARDI, G (12)	Bishop JM (4)	Kaufman J (250.25)	Kourilsky P (58.54)
	9	ROMANOV, MN (9)	Piatigorsky J (4)	Salomonsen J (237.14)	Ellegren H (56.01)
	10	CRITTENDEN, LB (8)	Bernardi G (4)	Miller MM (231.34)	Ivarie R (55.56)
	16	Search for "(bovine spongiform encephalopathy[ALL])AND(pathogenesis[tiab])"
		Web of Science Volumetric Author (Count)	PubFocus Volumetric Last Author (Count)	PubFocus by Rank (Google Scholar) Last Author (Rank value)	PubFocus by Rank (Pubmed basic) Last Author (Rank value)
	# of Refs	193	120	120	120
	Top 10 Authors
	1	AGUZZI, A (14)	Aguzzi A (7)	Collinge J (615.18)	Collinge J (63.28)
	2	WELLS, GAH (12)	Wells GA (3)	Houston F (547.73)	Aguzzi A (56.39)
	3	COLLINGE, J (8)	Groschup MH (3)	Bostock CJ (547.72)	Miele G (47.69)
	4	HAWKINS, SAC (8)	Collinge J (3)	Prusiner SB (431.89)	Prusiner SB (36.51)
	5	IRONSIDE, JW (8)	Taylor DM (2)	Aguzzi A (425.68)	Caughey B (33.24)
	6	GLATZEL, M (7)	Priola SA (2)	Caughey B (384.86)	Lingappa VR (29.27)
	7	GREEN, RB (6)	Vorberg I (2)	Lingappa VR (368.83)	Masters CL (29.25)
	8	JEFFREY, M (6)	Ironside JW (2)	Miele G (243.92)	Clinton M (28.87)
	9	DAWSON, M (5)	Head MW (2)	Clinton M (210.80)	Ironside JW (23.71)
	10	DESLYS, JP (5)	Purdey M (2)	Hunter N (190.21)	Houston F (23.41)
	17	Search for "(Hsp90 inhibitor*[ALL])"
		Web of Science Volumetric Author (Count)	PubFocus Volumetric Last Author (Count)	PubFocus by Rank (Google Scholar) Last Author (Rank value)	PubFocus by Rank (Pubmed basic) Last Author (Rank value)
	# of Refs	313	286	286	286
	Top 10 Authors
	1	WORKMAN, P (31)	Workman P (16)	Kamal A (874.79)	Workman P (71.33)
	2	KAMAL, A (13)	Chiosis G (7)	Burrows FJ (869.14)	Rosen N (57.58)
	3	ROSEN, N (13)	Neckers L (7)	Patterson C (440.32)	Kamal A (53.44)
	4	CHIOSIS, G (12)	Whitesell L (6)	Rosen N (401.68)	Sobue G (51.78)
	5	BURROWS, FJ (10)	Matts RL (6)	Workman P (351.74)	Burrows FJ (49.02)
	6	BURROWS, F (8)	Rosen N (6)	Burrows F (336.44)	Chiosis G (40.02)
	7	DRYSDALE, MJ (7)	Tsuruo T (4)	Neckers L (315.38)	Neckers L (39.25)
	8	MALONEY, A (7)	Csermely P (4)	Boehm MF (298.44)	Burrows F (37.80)
	9	NECKERS, L (7)	Blagg BS (4)	Zhang L (297.42)	Houry WA (36.78)
	10	WHITESELL, L (7)	Tofilon PJ (3)	Solit D (196.34)	Solit D (34.28)
	18	Search for "(diabetic neuropathy[ALL])AND(glycosylation)"
		Web of Science Volumetric Author (Count)	PubFocus Volumetric Last Author (Count)	PubFocus by Rank (Google Scholar) Last Author (Rank value)	PubFocus by Rank (Pubmed basic) Last Author (Rank value)
	# of Refs	123	131	131	131
	Top 10 Authors
	1	YAGIHASHI, S (7)	Yagihashi S (6)	Cotter MA (235.73)	Cerami A (32.22)
	2	MONNIER, VM (4)	Cotter MA (5)	Nawroth PP (158.93)	Vlassara H (29.32)
	3	SCHMIDT, RE (4)	Nawroth PP (3)	Beilin L (144.09)	Cotter MA (27.98)
	4	SELL, DR (4)	Cerami A (3)	Vlassara H (133.80)	Nawroth PP (27.48)
	5	SIMA, AAF (4)	Tomlinson DR (2)	Cerami A (127.45)	King GL (27.01)
	6	WADA, R (4)	Low PA (2)	Yagihashi S (98.84)	Yagihashi S (19.69)
	7	ANDREANI, D (3)	Lim G (2)	Low PA (90.09)	Monnier VM (15.24)
	8	BOULTON, AJM (3)	Ward JD (2)	Monnier VM (66.72)	Curran GL (13.64)
	9	BROWNLEE, M (3)	King GL (2)	Nagai K (58.60)	Bloomgarden ZT (11.76)
	10	EATON, JW (3)	Hotta N (2)	Curran GL (52.51)	Bitensky MW (10.23)
	19	Search for "(frog* OR amphibia*[ALL])AND(fungus)"
		Web of Science Volumetric Author (Count)	PubFocus Volumetric Last Author (Count)	PubFocus by Rank (Google Scholar) Last Author (Rank value)	PubFocus by Rank (Pubmed basic) Last Author (Rank value)
	# of Refs	120	318	318	318
	Top 10 Authors
	1	BERGER, L (13)	Conlon JM (10)	Zasloff M (526.89)	De Robertis EM (58.84)
	2	LONGCORE, JE (13)	Speare R (7)	Speare R (270.48)	Speare R (41.24)
	3	SPEARE, R (13)	Longcore JE (6)	Parkes H (256.79)	Clarkson SG (34.50)
	4	HYATT, AD (8)	Yanagida M (4)	Yanagida M (241.71)	Miller OL (33.45)
	5	PESSIER, AP (8)	Nicolas P (4)	De Robertis EM (234.77)	Yanagida M (33.37)
	6	ROLLINS-SMITH, LA (8)	Mor A (3)	Clarkson SG (225.71)	Conlon JM (31.26)
	7	CAREY, C (7)	Shetty AS (2)	Gehring WJ (199.05)	Brodie ED (30.92)
	8	ALFORD, RA (6)	Nakajima T (2)	Clarke SD (188.44)	Dahlberg JE (30.92)
	9	LIPS, KR (6)	Simmaco M (2)	Morell V (170.09)	Mor A (30.22)
	10	CONLON, JM (5)	Pál T (2)	Mor A (152.15)	Gehring WJ (29.27)
	20	Search for "(stem cell*[ALL])AND(oct4 OR oct-4)"
		Web of Science Volumetric Author (Count)	PubFocus Volumetric Last Author (Count)	PubFocus by Rank (Google Scholar) Last Author (Rank value)	PubFocus by Rank (Pubmed basic) Last Author (Rank value)
	# of Refs	382	341	341	341
	Top 10 Authors
	1	SCHOLER, HR (31)	Schöler HR (17)	Smith A (2503.62)	Schöler HR (219.03)
	2	OH, SKW (7)	Zandstra PW (5)	Bongso A (1900.89)	Schöler H (105.38)
	3	PESCE, M (7)	Smith A (5)	Chambers I (1491.35)	Smith A (89.65)
	4	SCHOLER, H (7)	Oh SK (5)	Schöler HR (1052.32)	Young RA (73.57)
	5	CHAMBERS, I (6)	Yao Z (4)	Schöler H (902.40)	Jaenisch R (68.91)
	6	OHBO, K (6)	Yoon HS (4)	Carpenter MK (774.47)	Chambers I (57.36)
	7	REINBOLD, R (6)	Mollard R (3)	Young RA (659.25)	Ng HH (55.36)
	8	SMITH, A (6)	Schiller PC (3)	Jaenisch R (381.42)	Gruss P (52.88)
	9	BOIANI, M (5)	Pei D (3)	Thomson JA (292.75)	Bongso A (45.47)
	10	FUHRMANN, G (5)	Ng HH (3)	Lovell-Badge R (229.46)	Li J (34.61)
	21	Search for "(cetacean* OR dolphin* or whale*[ti])AND(myoglobin[ti])"
		Web of Science Volumetric Author (Count)	PubFocus Volumetric Last Author (Count)	PubFocus by Rank (Google Scholar) Last Author (Rank value)	PubFocus by Rank (Pubmed basic) Last Author (Rank value)
	# of Refs	320	250	250	250
	Top 10 Authors
	1	ATASSI, MZ (50)	Gurd FR (40)	Schoenborn BP (286.88)	Gurd FR (155.81)
	2	GURD, FRN (49)	Atassi MZ (36)	Kendrew JC (240.87)	Atassi MZ (143.16)
	3	OLSON, JS (21)	Sligar SG (5)	Atassi MZ (192.79)	Kendrew JC (63.77)
	4	JONES, BN (14)	Berzofsky JA (4)	Gurd FR (192.23)	Schoenborn BP (58.54)
	5	LAMAR, GN (14)	Ortiz de Montellano PR (4)	HIRS CH (190.27)	Crumpton MJ (55.62)
	6	DWULET, FE (12)	Wright PE (4)	Sligar SG (184.88)	Sligar SG (39.97)
	7	LEHMAN, LD (12)	Hermans J (4)	Friday AE (111.23)	Berzofsky JA (38.76)
	8	BRUNORI, M (11)	Crumpton MJ (4)	Olson JS (109.40)	HIRS CH (29.27)
	9	SLIGAR, SG (11)	Saplin BJ (3)	Takano T (106.14)	BRADLEY DE (29.27)
	10	BOGARDT, RA (10)	Brunori M (3)	Gibson QH (96.34)	Friday AE (29.27
	22	Search for "(surface plasmon resonance[TI])AND(spectroscopy)"
		Web of Science Volumetric Author (Count)	PubFocus Volumetric Last Author (Count)	PubFocus by Rank (Google Scholar) Last Author (Rank value)	PubFocus by Rank (Pubmed basic) Last Author (Rank value)
	# of Refs	367	175	175	175
	Top 10 Authors
	1	KNOLL, W (20)	Tollin G (8)	Van Duyne RP (87.79)	Knoll W (32.70)
	2	VAN DUYNE, RP (18)	Knoll W (7)	Tollin G (85.78)	Tollin G (32.11)
	3	CORN, RM (12)	Choi JW (5)	Nelson RW (81.17)	Van Duyne RP (20.29)
	4	HAES, AJ (10)	Yi J (5)	Knoll W (54.08)	Yi J (19.00)
	5	ROY, D (10)	Koch KW (4)	Jansson O (47.67)	Corn RM (18.24)
	6	YI, J (10)	Hodges RS (3)	Corn RM (47.43)	Choi JW (16.53)
	7	SALAMON, Z (9)	Corn RM (3)	Whitesides GM (43.95)	Nelson RW (16.27)
	8	SCHATZ, GC (9)	Rubinstein I (3)	Duyne RP (37.47)	Koch KW (15.02)
	9	TAO, NJ (9)	Aguilar MI (3)	Georgiadis RM (36.83)	Xia Y (13.88)
	10	TOLLIN, G (9)	Tao NJ (2)	Krone JR (30.06)	Chilkoti A (13.05)
	23	Search for "(nuclear fusion[ALL])"
		Web of Science Volumetric Author (Count)	PubFocus Volumetric Last Author (Count)	PubFocus by Rank (Google Scholar) Last Author (Rank value)	PubFocus by Rank (Pubmed basic) Last Author (Rank value)
	# of Refs	719	296	296	296
	Top 10 Authors
	1	[ANON] (29)	Rose MD (10)	Rose MD (592.21)	Rose MD (208.57)
	2	PEASE, RS (12)	Fink GR (8)	Fink GR (287.44)	Fink GR (81.73)
	3	KALISKI, S (9)	Snyder M (3)	Vogel JP (117.72)	Seife C (77.31)
	4	ROSE, MD (9)	Loraine JA (3)	Graf T (117.72)	Dutcher SK (51.04)
	5	SCALIA, A (8)	Seife C (3)	McClintock B (112.54)	Hartwell LH (44.67)
	6	KIM, YE (7)	Kim J (3)	Hartwell LH (108.41)	Kroemer G (35.29)
	7	MANDUCHI, G (7)	Hartwell LH (3)	Dutcher SK (97.85)	Loraine JA (35.07)
	8	BYSTRITSKY, VM (6)	Kroemer G (3)	Schekman R (79.46)	Block RC (33.42)
	9	KADOMTSE.BB (6)	Endo T (3)	Snyder M (78.77)	Hunter T (30.92)
	10	ICHIMARU, S (5)	Ditmire T (3)	Seife C (77.31)	Wigley TM (30.92)
	24	Search for "(cellular automata[TIAB])"
		Web of Science Volumetric Author (Count)	PubFocus Volumetric Last Author (Count)	PubFocus by Rank (Google Scholar) Last Author (Rank value)	PubFocus by Rank (Pubmed basic) Last Author (Rank value)
	# of Refs	1816	315	315	315
	Top 10 Authors
	1	LENT, CS (39)	Fehlner TP (6)	Clapham D (565.96)	Tyson JJ (32.68)
	2	CHAUDHURI, PP (37)	Chou KC (4)	Welland ME (445.34)	Clapham D (30.92)
	3	BERNSTEIN, GH (26)	Carrupt PA (4)	Snider GL (401.78)	DeAngelis DL (30.92)
	4	KIER, LB (26)	Sipper M (3)	Tyson JJ (323.92)	Porod W (30.92)
	5	SNIDER, GL (26)	Castiglione F (3)	Glance NS (201.55)	Fehlner TP (29.97)
	6	CHENG, CK (25)	Sayama H (3)	Bernstein GH (177.57)	Wootton JT (21.95)
	7	ORLOV, AO (24)	Hogeweg P (3)	Porod W (129.89)	Snider GL (20.49)
	8	STAUFFER, D (23)	Gunji YP (3)	DeAngelis DL (117.52)	Turcotte DL (20.46)
	9	MARGARA, L (20)	Frenkel D (3)	Satsuma J (110.08)	Winfree E (18.34)
	10	MORITA, K (20)	Enciso A (3)	Winfree E (102.70)	Bernstein GH (18.03)
	25	Search for "(microelectromechanical system*[ALL])OR(mems[tiab])"
		Web of Science Volumetric Author (Count)	PubFocus Volumetric Last Author (Count)	PubFocus by Rank (Google Scholar) Last Author (Rank value)	PubFocus by Rank (Pubmed basic) Last Author (Rank value)
	# of Refs	3229	366	366	366
	Top 10 Authors
	1	[ANON] (120)	Cima MJ (4)	Zettl A (348.34)	Capasso F (30.92)
	2	REBEIZ, GM (26)	Langer R (4)	Baltes H (181.49)	Baltes H (29.27)
	3	LIU, AQ (19)	Tai YC (3)	Arnsten JH (83.88)	Zettl A (29.27)
	4	MABOUDIAN, R (19)	Cramer JA (3)	Schoenbaum EE (81.87)	Cima MJ (20.95)
	5	KIM, YK (18)	Vacanti JP (3)	Fleurial JP (57.38)	Bothman DP (15.94)
	6	ALLAN, R (16)	Luo CH (3)	Pierce C (47.26)	Spatz JP (15.94)
	7	LEE, YC (16)	Bhushan B (3)	Bothman DP (41.44)	Doyle PS (15.94)
	8	MEHREGANY, M (16)	Dual J (2)	Cima MJ (37.54)	Fleurial JP (15.94)
	9	CARRARO, C (15)	Sheplak M (2)	Bryant SJ (36.15)	Dunn ML (15.94)
	10	PARK, JH (15)	Azucena O (2)	HER Study Group (35.59)	Luo CH (15.66)
	26	Search for "(DNA[ALL])AND(triple helix[ti])"
		Web of Science Volumetric Author (Count)	PubFocus Volumetric Last Author (Count)	PubFocus by Rank (Google Scholar) Last Author (Rank value)	PubFocus by Rank (Pubmed basic) Last Author (Rank value)
	# of Refs	461	366	366	366
	Top 10 Authors
	1	HELENE, C (59)	Hélène C (35 (9.56%)	Dervan PB (2311.92)	Dervan PB (293.09)
	2	DERVAN, PB (43)	Fox KR (22)	Glazer PM (954.73)	Hélène C (271.89)
	3	SUN, JS (38)	Dervan PB (22)	Hélène C (833.11)	Glazer PM (122.75)
	4	GARESTIER, T (29)	Glazer PM (13)	Seidman MM (628.13)	Seidman MM (98.28)
	5	THUONG, NT (23)	Seidman MM (9)	Jordan SR (306.17)	Fox KR (88.99)
	6	FOX, KR (22)	Taillandier E (8)	Mergny JL (298.05)	Sun JS (87.67)
	7	GLAZER, PM (16)	Takaku H (8)	Maher LJ (283.75)	Maher LJ (64.63)
	8	SEIDMAN, MM (15)	Sun JS (7)	Fox KR (190.84)	Mergny JL (57.16)
	9	GIOVANNANGELI, C (14)	Maher LJ (6)	Sun JS (178.65)	Arimondo PB (37.06)
	10	ARIMONDO, PB (12)	Prockop DJ (6)	Harel-Bellan A (162.75)	Taillandier E (36.13)
	27	Search for "(quorum sensing[ALL])AND(antagonist*[tiab] or inhibitor*[tiab])"
		Web of Science Volumetric Author (Count)	PubFocus Volumetric Last Author (Count)	PubFocus by Rank (Google Scholar) Last Author (Rank value)	PubFocus by Rank (Pubmed basic) Last Author (Rank value)
	# of Refs	155	123	123	123
	Top 10 Authors
	1	GIVSKOV, M (15)	Givskov M (8)	Givskov M (302.81)	Givskov M (39.19)
	2	EBERL, L (9)	Williams P (5)	Greenberg EP (172.28)	Greenberg EP (31.35)
	3	KJELLEBERG, S (9)	Kjelleberg S (5)	Sperandio V (97.19)	Williams P (29.83)
	4	RASMUSSEN, TB (9)	Greenberg EP (4)	Kaper JB (86.96)	Novick RP (27.52)
	5	WILLIAMS, P (9)	Wood TK (3)	Kjelleberg S (71.50)	Sperandio V (25.57)
	6	BALABAN, N (7)	Riedel K (2)	Smith KM (68.16)	Balaban N (24.50)
	7	DELL'ACQUA, G (6)	Novick RP (2)	Suga H (68.16)	Suga H (22.83)
	8	HENTZER, M (6)	Suga H (2)	Williams P (66.65)	Smith KM (22.83)
	9	HOWELL, PL (6)	Schramm VL (2)	Cronan JE (60.54)	Scalise G (22.31)
	10	LEE, JE (6)	Scalise G (2)	Nordström K (58.31)	Dell'Acqua G (19.02)
	28	Search for "(dickkopf*[all] OR dkk[ti])"
		Web of Science Volumetric Author (Count)	PubFocus Volumetric Last Author (Count)	PubFocus by Rank (Google Scholar) Last Author (Rank value)	PubFocus by Rank (Pubmed basic) Last Author (Rank value)
	# of Refs	212	150	150	150
	Top 10 Authors
	1	NIEHRS, C (18)	Niehrs C (11)	Niehrs C (1788.16)	Niehrs C (165.99)
	2	GLINKA, A (7)	Giudice LC (4)	Glinka A (1230.09)	Clevers H (64.58)
	3	WU, W (6)	Rüther U (3)	Aaronson SA (299.75)	Glinka A (61.12)
	4	BARON, R (5)	Clevers H (3)	Clevers H (197.28)	Wu D (44.55)
	5	CARICASOLE, A (5)	Aaronson SA (3)	Millar SE (192.15)	Aaronson SA (36.97)
	6	MIYAZAKI, M (5)	Terpos E (2)	Prockop DJ (188.00)	Nusse R (33.53)
	7	NAMBA, M (5)	Wu D (2)	Westphal H (178.25)	Prockop DJ (27.99)
	8	RAWADI, G (5)	Prockop DJ (2)	Giudice LC (165.93)	Westphal H (24.65)
	9	WU, DQ (5)	McAvoy JW (2)	Spees JL (139.14)	Gonzallez-Sancho JM (24.32)
	10	AARONSON, SA (4)	Takayanagi R (2)	Wu D (132.37)	Giudice LC (24.17)
	29	Search for "(progeria[ALL])AND(DNA)"
		Web of Science Volumetric Author (Count)	PubFocus Volumetric Last Author (Count)	PubFocus by Rank (Google Scholar) Last Author (Rank value)	PubFocus by Rank (Pubmed basic) Last Author (Rank value)
	# of Refs	79	150	150	150
	Top 10 Authors
	1	GOLDMAN, RD (3)	Little JB (4)	Harley CB (788.89)	Scaffidi P (67.02)
	2	OSHIMA, J (3)	Oshima J (3)	Collins FS (751.45)	Misteli T (67.02)
	3	ADAM, SA (2)	Martin GM (3)	Goldstein S (395.68)	Martin GM (65.99)
	4	BOWLES, JT (2)	Hegele RA (3)	Brown WT (240.11)	Goldstein S (60.97)
	5	BROWN, WT (2)	Williams JR (2)	Goldman RD (142.65)	Collins FS (47.17)
	6	DECHAT, T (2)	Takebe H (2)	Martin GM (82.55)	Oshima J (31.19)
	7	EPSTEIN, J (2)	Lehmann AR (2)	Oshima J (75.76)	Hegele RA (30.79)
	8	FARAGHER, RGA (2)	Kumahara Y (2)	Hegele RA (74.78)	Goldman RD (30.00)
	9	GRUENBAUM, Y (2)	Hintz RL (2)	Schultz RA (67.54)	Brown WT (26.95)
	10	HUTCHISON, CJ (2)	Weiss AS (2)	Misteli T (65.58)	Lehmann AR (25.96)
	30	Search for "(lipid raft*[ti] and receptor*[tiab])"
		Web of Science Volumetric Author (Count)	PubFocus Volumetric Last Author (Count)	PubFocus by Rank (Google Scholar) Last Author (Rank value)	PubFocus by Rank (Pubmed basic) Last Author (Rank value)
	# of Refs	201	322	322	322
	Top 10 Authors
	1	PIERCE, SK (10)	Pierce SK (10)	London E (2613.00)	Pierce SK (108.07)
	2	ALEXANDER, RW (5)	Frick W (4)	Pierce SK (1036.49)	Siegel RM (52.70)
	3	CHENG, PC (5)	Danielsen EM (4)	Dowdy SF (473.59)	Nichols BJ (50.42)
	4	USHIO-FUKAI, M (5)	Yamada K (3)	Magee AI (470.73)	Rawlings DJ (42.16)
	5	ZUO, L (5)	Kosugi A (3)	Rawlings DJ (467.99)	Miceli MC (38.04)
	6	BAIRD, B (4)	Mei L (3)	Siegel RM (379.23)	Dowdy SF (36.09)
	7	CHERUKURI, A (4)	Ikonen E (3)	Roche PA (364.64)	DeFranco AL (33.53)
	8	DEANS, JP (4)	McIlhinney RA (3)	Miceli MC (338.71)	Long EO (31.42)
	9	DEFRANCO, AL (4)	Pike LJ (3)	Nichols BJ (327.97)	Schachner M (29.40)
	10	DHANVANTARI, S (4)	Freeman MR (3)	Kabouridis PS (268.91)	Bron C (28.74)
	31	Search for "(erect*[ti])AND(nitric oxide OR NO)"
		Web of Science Volumetric Author (Count)	PubFocus Volumetric Last Author (Count)	PubFocus by Rank (Google Scholar) Last Author (Rank value)	PubFocus by Rank (Pubmed basic) Last Author (Rank value)
	# of Refs	595	391	391	391
	Top 10 Authors
	1	ARGIOLAS, A (37)	Argiolas A (28)	Burnett AL (1573.47)	Burnett AL (117.42)
	2	HELLSTROM, WJG (36)	Hellstrom WJ (16)	Snyder SH (1347.04)	Argiolas A (65.57)
	3	MELIS, MR (36)	Burnett AL (14)	Burnett A (525.99)	Mills TM (65.30)
	4	BIVALACQUA, TJ (29)	Jonas U (9)	Mills TM (393.32)	Melis MR (57.92)
	5	CHAMPION, HC (29)	Andersson KE (9)	Andersson KE (381.14)	Hellstrom WJ (51.51)
	6	BURNETT, AL (27)	Lue TF (8)	Kadowitz PJ (226.97)	Champion HC (51.25)
	7	KADOWITZ, PJ (26)	Brock GB (7)	Champion HC (208.04)	Kadowitz PJ (47.87)
	8	MILLS, TM (24)	Mills TM (7)	Argiolas A (198.37)	Andersson KE (45.91)
	9	RAJFER, J (24)	Kadowitz PJ (7)	Hellstrom WJ (192.67)	Snyder SH (41.09)
	10	SUCCU, S (24)	Gonzalez-Cadavid NF (7)	Kim N (185.19)	Burnett A (40.21)
	32	Search for "(aquaporin*[ALL])AND(enceph*[tiab] OR brain[tiab])"
		Web of Science Volumetric Author (Count)	PubFocus Volumetric Last Author (Count)	PubFocus by Rank (Google Scholar) Last Author (Rank value)	PubFocus by Rank (Pubmed basic) Last Author (Rank value)
	# of Refs	346	300	300	300
	Top 10 Authors
	1	VERKMAN, AS (48)	Verkman AS (35)	Verkman AS (1680.73)	Verkman AS (213.96)
	2	AGRE, P (26)	Ottersen OP (9)	Agre P (839.09)	Ottersen OP (93.43)
	3	NIELSEN, S (20)	Nielsen S (9)	Manley GT (658.88)	Agre P (76.56)
	4	OTTERSEN, OP (18)	Agre P (7)	Nielsen S (625.68)	Nielsen S (71.58)
	5	MANLEY, GT (17)	Regli L (5)	Ma T (510.56)	Manley GT (58.25)
	6	MA, TH (15)	Svelto M (5)	Ottersen OP (461.62)	Ma T (49.78)
	7	PAPADOPOULOS, MC (13)	Cano J (5)	Bassnett S (306.98)	Frigeri A (38.52)
	8	AMIRY-MOGHADDAM, M (12)	Roncali L (4)	Frigeri A (264.64)	Svelto M (31.16)
	9	FRIGERI, A (12)	Aperia A (4)	Rash JE (173.80)	Rash JE (29.66)
	10	SVELTO, M (11)	Marmarou A (4)	Cano J (146.42)	Yool AJ (29.30)
	33	Search for "(carbon nanotube*[ALL])AND(assembly)"
		Web of Science Volumetric Author (Count)	PubFocus Volumetric Last Author (Count)	PubFocus by Rank (Google Scholar) Last Author (Rank value)	PubFocus by Rank (Pubmed basic) Last Author (Rank value)
	# of Refs	139	113	113	113
	Top 10 Authors
	1	AJAYAN, PM (8)	Ajayan PM (5)	Dai H (2054.60)	Baughman RH (69.27)
	2	BAUGHMAN, RH (7)	Liu Z (4)	Lieber CM (1873.11)	Braun E (67.93)
	3	DIECKMANN, GR (7)	Kane RS (3)	Baughman RH (1759.98)	Lieber CM (61.12)
	4	DRAPER, RK (7)	Lieber CM (3)	de Heer WA (1530.88)	Ajayan PM (54.71)
	5	MUSSELMAN, IH (7)	Noy A (2)	Braun E (690.44)	Dai H (40.78)
	6	DALTON, AB (6)	Lin Y (2)	Wang J (635.38)	Hong S (40.62)
	7	FITZMAURICE, D (6)	Smalley RE (2)	Zhang S (451.84)	Walls DJ (38.65)
	8	CHEN, J (5)	Kamat PV (2)	Walls DJ (420.60)	Smalley RE (38.15)
	9	SAINSBURY, T (5)	Hu N (2)	Hong S (279.19)	de Heer WA (30.92)
	10	IQBAL, Z (4)	Hong S (2)	Welland ME (269.06)	Windle AH (30.92)
	34	Search for "(laser capture microdissection[ti])"
		Web of Science Volumetric Author (Count)	PubFocus Volumetric Last Author (Count)	PubFocus by Rank (Google Scholar) Last Author (Rank value)	PubFocus by Rank (Pubmed basic) Last Author (Rank value)
	# of Refs	355	238	238	238
	Top 10 Authors
	1	BONNER, RF (11)	Liotta LA (7)	Liotta LA (4099.20)	Liotta LA (84.29)
	2	LIOTTA, LA (11)	Watson MA (5)	Emmert-Buck MR (2723.45)	Bonner RF (51.55)
	3	LLOYD, RV (10)	Mage G (3)	Bonner RF (2108.42)	Emmert-Buck MR (40.64)
	4	JIN, L (9)	Raffeld M (3)	Banks RE (149.71)	Gutkind JS (18.95)
	5	MORI, I (7)	Lin JT (3)	Raffeld M (124.67)	Banks RE (17.08)
	6	NAKAMURA, M (7)	Sgroi DC (3)	Tsunoda T (110.43)	Raffeld M (16.05)
	7	NAKAMURA, Y (7)	Lloyd RV (3)	Gutkind JS (102.61)	Wang H (15.51)
	8	PATEL, V (7)	Star RA (3)	Watson MA (85.66)	Burgoon MP (15.36)
	9	[ANON] (6)	Gutkind JS (3)	Schnable PS (79.83)	Webb T (15.17)
	10	BANKS, RE (6)	Banks RE (3)	Selby PJ (79.17)	Gilden DH (13.64)
	35	Search for "(insulin pump*[TI])"
		Web of Science Volumetric Author (Count)	PubFocus Volumetric Last Author (Count)	PubFocus by Rank (Google Scholar) Last Author (Rank value)	PubFocus by Rank (Pubmed basic) Last Author (Rank value)
	# of Refs	516	437	437	437
	Top 10 Authors
	1	SELAM, JL (25)	Selam JL (10)	Saudek CD (161.09)	Tamborlane WV (46.58)
	2	RENARD, E (18)	Tamborlane WV (9)	Nielsen RL (149.65)	Buchwald H (44.58)
	3	[ANON] (13)	Mirouze J (4)	Tamborlane WV (149.22)	Nielsen RL (44.01)
	4	SAUDEK, CD (12)	Phillip M (4)	Morgan NA (139.34)	Avruch J (35.26)
	5	JEANDIDIER, N (11)	Saudek CD (4)	Selam JL (88.92)	Nathan DM (30.24)
	6	PINGET, M (11)	Nathan DM (4)	Buchwald H (79.79)	Saudek CD (25.48)
	7	TAMBORLANE, WV (11)	Pitukcheewanont P (3)	Avruch J (79.32)	McAdam KP (23.40)
	8	BELICAR, P (10)	Pinget M (3)	Nathan DM (78.01)	Cataland S (23.33)
	9	BRINGER, J (9)	Klein R (3)	Duckworth WC (70.66)	Bryson L (22.84)
	10	MIROUZE, J (9)	Mehnert H (3)	Henry RR (67.88)	Guinn TS (22.51)
	36	Search for "(mars[tiab])AND(water[tiab])"
		Web of Science Volumetric Author (Count)	PubFocus Volumetric Last Author (Count)	PubFocus by Rank (Google Scholar) Last Author (Rank value)	PubFocus by Rank (Pubmed basic) Last Author (Rank value)
	# of Refs	239	317	317	317
	Top 10 Authors
	1	JAKOSKY, BM (17)	McKay CP (14)	Head JW (1027.46)	Christensen PR (163.26)
	2	[ANON] (11)	Omega Team (3)	Zuber MT (976.44)	Head JW (120.95)
	3	DAVIES, DW (8)	Brack A (3)	Christensen PR (944.45)	Gondet B (101.98)
	4	FARMER, CB (8)	Shock EL (3)	Edgett KS (804.10)	Yen A (97.75)
	5	BOYNTON, WV (7)	Mancinelli RL (3)	Titus TN (784.75)	Omega Team (89.47)
	6	CARR, MH (7)	Kasting JF (3)	Duxbury TC (643.28)	Zuber MT (84.22)
	7	HABERLE, RM (6)	Wang MM (3)	Soderblom LA (485.55)	Soderblom L (80.26)
	8	HEAD, JW (6)	Kerr RA (3)	Bullock MA (462.51)	Titus TN (70.50)
	9	MELLON, MT (6)	Carr MH (3)	Zhong S (408.23)	Neukum G (69.95)
	10	CHRISTENSEN, PR (5)	Vanrenterghem Y (2)	Kasting JF (394.48)	McKay CP (67.13)
	37	Search for "(ebola)AND(glycoprotein*)"
		Web of Science Volumetric Author (Count)	PubFocus Volumetric Last Author (Count)	PubFocus by Rank (Google Scholar) Last Author (Rank value)	PubFocus by Rank (Pubmed basic) Last Author (Rank value)
	# of Refs	285	181	181	181
	Top 10 Authors
	1	FELDMANN, H (38)	Kawaoka Y (16)	Nabel GJ (2014.86)	Nabel GJ (183.26)
	2	KLENK, HD (30)	Nabel GJ (9)	Sanchez A (839.99)	Sanchez A (116.57)
	3	SANCHEZ, A (26)	Bavari S (7)	Volchkov VE (574.09)	Volchkov VE (94.67)
	4	KAWAOKA, Y (19)	Feldmann H (7)	Rollin PE (573.55)	Klenk HD (87.00)
	5	VOLCHKOV, VE (18)	Sanchez A (5)	Klenk HD (497.49)	Kawaoka Y (83.31)
	6	BECKER, S (15)	Wilson JM (5)	Georges AJ (446.88)	Rollin PE (75.88)
	7	JAHRLING, PB (15)	Klenk HD (5)	Geisbert TW (413.73)	Feldmann H (73.54)
	8	NABEL, GJ (14)	Pöhlmann S (4)	Kawaoka Y (357.54)	Geisbert TW (69.17)
	9	BATES, P (13)	Bates P (4)	Volchkov V (312.84	Volchkov V (67.00)
	10	GEISBERT, TW (13)	Volchkov VE (4)	Nichol ST (298.57)	Bavari S (61.96)
	38	Search for "(electrorheologic* OR magnetorheologic*)OR(electro-rheologic* OR magneto-rheologic*)"
		Web of Science Volumetric Author (Count)	PubFocus Volumetric Last Author (Count)	PubFocus by Rank (Google Scholar) Last Author (Rank value)	PubFocus by Rank (Pubmed basic) Last Author (Rank value)
	# of Refs		159	159	159
	Top 10 Authors
	1	CHOI, HJ (89)	Yu KW (7)	van Blaaderen A (231.25)	van Blaaderen A (29.27)
	2	ZHAO, XP (66)	Sheng P (5)	Tao R (221.86)	Sheng P (26.33)
	3	JHON, MS (57)	Park OO (4)	Halsey TC (158.02)	Huang JP (16.57)
	4	CHOI, SB (51)	Wen S (3)	Sun JM (130.46)	Tao R (16.48)
	5	WERELEY, NM (46)	Xu Y (3)	Sheng P (120.53)	Yu KW (15.22)
	6	CHO, MS (40)	Rudolph K (3)	Toor W (90.61)	Zhao X (13.48)
	7	KIM, JW (35)	Zhao XP (3)	Jiang Q (38.94)	Zhao XP (11.79)
	8	WEN, WJ (32)	Zhao X (3)	Adolf D (34.44)	Halsey TC (11.23)
	9	CONRAD, H (31)	Tao R (3)	Lu K (32.45)	Lu K (9.06)
	10	KLINGENBERG, DJ (29)	Huang JP (3)	Odinek J (30.45)	Fuller GG (8.70)
	39	Search for "(Belousov-Zhabotinsky[ALL])OR(BZ reaction[tiab])"
		Web of Science Volumetric Author (Count)	PubFocus Volumetric Last Author (Count)	PubFocus by Rank (Google Scholar) Last Author (Rank value)	PubFocus by Rank (Pubmed basic) Last Author (Rank value)
	# of Refs	479	143	143	143
	Top 10 Authors
	1	RUOFF, P (30)	Epstein IR (12)	Epstein IR (545.27)	Epstein IR (120.34)
	2	NOSZTICZIUS, Z (25)	Showalter K (8)	Vanag VK (534.17)	Vanag VK (113.25)
	3	MULLER, SC (24)	Ouyang Q (8)	Ouyang Q (125.96)	Ouyang Q (45.18)
	4	FORSTERLING, HD (20)	Müller SC (6)	Winfree AT (125.87)	Showalter K (34.90)
	5	YAMAGUCHI, T (19)	Yamaguchi T (5)	Lin AL (87.08)	Goldbeter A (29.27)
	6	MENZINGER, M (14)	Muller SC (4)	Showalter K (78.30)	Winfree AT (29.27)
	7	NOYES, RM (13)	Yoshida R (4)	Carey GF (61.40)	Yoshida R (24.03)
	8	SCOTT, SK (13)	Engel H (4)	Li G (50.92)	Lin AL (22.23)
	9	CAI, ZS (12)	Lin AL (3)	Swinney HL (40.83)	Engel H (19.57)
	10	FIELD, RJ (12)	Solomon TH (3)	Sagués F (39.54)	Solomon TH (17.39)
	40	Search for "(Shh*[ALL])AND(brain)"
		Web of Science Volumetric Author (Count)	PubFocus Volumetric Last Author (Count)	PubFocus by Rank (Google Scholar) Last Author (Rank value)	PubFocus by Rank (Pubmed basic) Last Author (Rank value)
	# of Refs	509	337	337	337
	Top 10 Authors
	1	MUENKE, M (19)	Muenke M (8)	Beachy PA (3389.94)	Ericson J (121.36)
	2	ALTABA, ARI (12)	Fishell G (7)	Chiang C (2962.71)	Beachy PA (93.08)
	3	ROESSLER, E (12)	Joyner AL (7)	Ericson J (1619.46)	Rosenthal A (81.09)
	4	MARTINEZ, S (11)	McMahon AP (6)	Briscoe J (1469.29)	Joyner AL (74.94)
	5	RUAT, M (11)	Ruat M (6)	Rosenthal A (1433.01)	McMahon AP (68.56)
	6	TRAIFFORT, E (11)	Rosenthal A (5)	Golub TR (1408.03)	Briscoe J (58.70)
	7	ODENT, S (8)	Ruiz i Altaba A (5)	McMahon AP (725.75)	Fishell G (57.51)
	8	WECHSLER-REYA, RJ (8)	Rowitch DH (5)	Curran T (671.55)	Edlund T (57.07)
	9	BEACHY, PA (7)	Kim KS (4)	Scherer SW (599.06)	Muenke M (55.83)
	10	FAURE, H (7)	Katoh M (4)	Muenke M (550.31)	Ruiz i Altaba A (54.53)
	41	Search for "(Collagen*[ti])AND(Epidermolysis Bullosa[tiab])"
		Web of Science Volumetric Author (Count)	PubFocus Volumetric Last Author (Count)	PubFocus by Rank (Google Scholar) Last Author (Rank value)	PubFocus by Rank (Pubmed basic) Last Author (Rank value)
	# of Refs	299	241	241	241
	Top 10 Authors
	1	UITTO, J (85)	Uitto J (33)	Uitto J (1026.28)	Uitto J (250.46)
	2	CHRISTIANO, AM (52)	Bruckner-Tuderman L (16)	Christiano AM (685.56)	Bauer EA (153.83)
	3	WOODLEY, DT (40)	Woodley DT (9)	Woodley DT (312.84)	Christiano AM (136.24)
	4	BAUER, EA (35)	Bauer EA (9)	Bauer EA (300.85)	Woodley DT (104.41)
	5	BRUCKNERTUDERMAN, L (29)	Christiano AM (8)	Bruckner-Tuderman L (285.31)	Bruckner-Tuderman L (93.48)
	6	MCGRATH, JA (26)	Eisen AZ (7)	Chen M (243.60)	Chen M (86.15)
	7	EADY, RAJ (23)	McGrath JA (6)	Goossens M (235.84)	Goossens M (68.55)
	8	HOVNANIAN, A (23)	Briggaman RA (6)	Kivirikko KI (173.16)	McGrath JA (62.41)
	9	CHEN, M (22)	Imamura S (5)	McGrath JA (151.54)	Esterly NB (47.01)
	10	BLANCHETBARDON, C (16)	Hashimoto I (5)	Greenspan DS (140.00)	Khavari PA (38.65)
	42	Search for "(alopecia areata)AND(autoimmun*)"
		Web of Science Volumetric Author (Count)	PubFocus Volumetric Last Author (Count)	PubFocus by Rank (Google Scholar) Last Author (Rank value)	PubFocus by Rank (Pubmed basic) Last Author (Rank value)
	# of Refs	216	262	262	262
	Top 10 Authors
	1	MCELWEE, KJ (28)	Hoffmann R (14)	Gilhar A (110.72)	McElwee KJ (36.51)
	2	SUNDBERG, JP (24)	Duvic M (6)	Black MM (108.90)	Hoffmann R (33.43)
	3	HOFFMANN, R (19)	Shapiro J (5)	Kalish RS (102.38)	Gilhar A (31.02)
	4	FREYSCHMIDT-PAUL, P (18)	Kumar B (4)	McElwee KJ (100.38)	Zöller M (30.99)
	5	KING, LE (10)	Kalish RS (4)	Randall VA (80.18)	Kalish RS (28.04)
	6	ZOLLER, M (10)	Zöller M (4)	Sundberg JP (66.30)	Sundberg JP (25.44)
	7	DUVIC, M (9)	Voorhees JJ (4)	Tobin DJ (63.50)	Freyschmidt-Paul P (25.27)
	8	HAPPLE, R (9)	Price VH (3)	Hoffmann R (62.58)	McElwee K (22.50)
	9	SHAPIRO, J (9)	Thivolet J (3)	Bystryn JC (61.60)	Randall VA (19.75)
	10	TOBIN, DJ (8)	Sundberg JP (3)	Gasbarrini G (59.45)	Duvic M (19.53)
	43	Search for "(chernobyl[tiab])AND(thyroid cancer)"
		Web of Science Volumetric Author (Count)	PubFocus Volumetric Last Author (Count)	PubFocus by Rank (Google Scholar) Last Author (Rank value)	PubFocus by Rank (Pubmed basic) Last Author (Rank value)
	# of Refs	330	366	366	366
	Top 10 Authors
	1	DEMIDCHIK, EP (17)	Rabes HM (11)	Williams D (689.91)	Williams D (151.24)
	2	PINCHERA, A (13)	Yamashita S (8)	Astakhova LN (595.75)	Baverstock K (84.01)
	3	TSYB, AF (13)	Williams D (7)	Baverstock K (556.90)	Rabes HM (52.33)
	4	BOICE, JD (11)	Williams ED (7)	Demidchik EP (428.48)	Klugbauer S (43.19)
	5	BOGDANOVA, TI (10)	Fagin JA (6)	Demidchik E (393.02)	Demidchik EP (40.85)
	6	PACINI, F (10)	Barale R (5)	Rabes HM (364.74)	Demidchik E (40.25)
	7	YAMASHITA, S (10)	Nagataki S (5)	Klugbauer S (329.70)	Yamashita S (34.09)
	8	BOUVILLE, A (9)	Bauchinger M (5)	Fagin JA (251.93)	Fagin JA (33.53)
	9	IVANOV, VK (9)	Figge J (5)	Møller AP (237.11)	Nagataki S (32.74)
	10	JACOB, P (9)	Pinchera A (4)	Nikiforov YE (236.60)	Nikiforov YE (31.04)
	44	Search for "(melanoma[TIAB])AND(dna repair)"
		Web of Science Volumetric Author (Count)	PubFocus Volumetric Last Author (Count)	PubFocus by Rank (Google Scholar) Last Author (Rank value)	PubFocus by Rank (Pubmed basic) Last Author (Rank value)
	# of Refs	368	330	330	330
	Top 10 Authors
	1	MARGISON, GP(18)	Li G (7)	Gilchrest BA (926.14)	Gilchrest BA (60.65)
	2	WEI, QY(11)	Margison GP (5)	Yaar M (834.99)	Yaar M (48.42)
	3	GROSSMAN, L(9)	Hansson J (5)	Boothman DA (192.70)	Boothman DA (40.00)
	4	HANSSON, J(9)	Wei Q (4)	Kraemer KH (138.49)	Wei Q (31.34)
	5	KRAEMER, KH(9)	Hemminki K (4)	Wei Q (127.29)	Li G (27.29)
	6	LI, G(9)	Parsons PG (3)	Potter JD (95.88)	Kraemer KH (26.74)
	7	SCHADENDORF, D(9)	Nexø BA (3)	Grossman L (93.32)	Parsons PG (25.36)
	8	BOOTHMAN, DA(8)	Schadendorf D (3)	Welsh KI (86.06)	Margison GP (24.15)
	9	GILCHREST, BA(8)	Silvestrini R (3)	Lee SW (75.57)	Lee SW (17.84)
	10	SARASIN, A(8)	Setlow RB (3)	Landi MT (73.04)	Hansson J (17.37)
	45	Search for "(angiogenesis[ALL])AND(NF-kappaB)"
		Web of Science Volumetric Author (Count)	PubFocus Volumetric Last Author (Count)	PubFocus by Rank (Google Scholar) Last Author (Rank value)	PubFocus by Rank (Pubmed basic) Last Author (Rank value)
	# of Refs	196	333	333	333
	Top 10 Authors
	1	AGGARWAL, BB (14)	Aggarwal BB (17)	Harris AL (1429.39)	Aggarwal BB (119.75)
	2	CHEN, Z (7)	Van Waes C (7)	Aggarwal BB (526.99)	Strieter RM (45.85)
	3	VAN WAES, C (7)	Fidler IJ (5)	English D (197.19)	Van Waes C (45.10)
	4	SARKAR, FH (6)	Anderson KC (5)	Huber PE (191.62)	Jain RK (36.59)
	5	ABBRUZZESE, JL (5)	Im SY (5)	Anderson KC (186.42)	Hla T (35.28)
	6	DONG, G (5)	Maulik N (4)	Van Waes C (154.23)	Fidler IJ (33.53)
	7	MAULIK, N (5)	Baldwin AS (3)	Meng X (146.76)	Mercurio AM (31.88)
	8	SUNWOO, JB (5)	Richmond A (3)	Bals R (133.97)	Harris AL (31.69)
	9	TAKADA, Y (5)	Simons M (3)	Baldwin AS (95.27)	Karin M (31.64)
	10	LI, YW (4)	Merajver SD (3)	Mercurio AM (91.66)	Huang S (31.18)
	46	Search for "(cerebral cortex[tiab])AND(apoptosis)"
		Web of Science Volumetric Author (Count)	PubFocus Volumetric Last Author (Count)	PubFocus by Rank (Google Scholar) Last Author (Rank value)	PubFocus by Rank (Pubmed basic) Last Author (Rank value)
	# of Refs	737	389	389	389
	Top 10 Authors
	1	MATTSON, MP (18)	Miranda RC (5)	Chao MV (1004.06)	Vanderhaeghen P (36.59)
	2	BAGETTA, G (13)	Delivoria-Papadopoulos M (5)	Tatton WG (742.44)	Chun J (32.32)
	3	CORASANITI, MT (13)	Parnavelas JG (4)	Tagle DA (490.14)	Mattson MP (30.94)
	4	FERRER, I (11)	Gray F (4)	Chun J (251.79)	Vasioukhin V (30.92)
	5	GRAY, F (11)	Fujimoto M (4)	Mattson MP (181.12)	Chao MV (29.27)
	6	UEDA, K (11)	Chun J (4)	Parnavelas JG (143.81)	Perez DM (28.87)
	7	YAGAMI, T (11)	Naegele JR (3)	Federoff HJ (133.49)	Tagle DA (25.79)
	8	SAKAEDA, T (10)	Lubec G (3)	Trapp BD (127.19)	Miranda RC (25.16)
	9	CHUN, J (9)	Han PL (3)	Gray F (117.73)	Tatton WG (24.18)
	10	DELIVORIA-PAPADOPOULOS, M (9)	Mattson MP (3)	Johnston MV (105.71)	Shen S (22.57)
	47	Search for "(platypus[ALL])"
		Web of Science Volumetric Author (Count)	PubFocus Volumetric Last Author (Count)	PubFocus by Rank (Google Scholar) Last Author (Rank value)	PubFocus by Rank (Pubmed basic) Last Author (Rank value)
	# of Refs	526	298	298	298
	Top 10 Authors
	1	GRAVES, JAM (19)	Graves JA (20)	Jirtle RL (259.91)	Graves JA (102.52)
	2	MANGER, PR (19)	Pettigrew JD (10)	Graves JA (235.57)	Proske U (52.47)
	3	PETTIGREW, JD (19)	Kuchel PW (8)	Penny D (199.70)	Gregory JE (47.87)
	4	GRANT, TR (15)	Proske U (7)	Hasegawa M (190.27)	Marshall Graves JA (47.30)
	5	HELLMAN, L (15)	Hellman L (6)	Pääbo S (128.57)	Jirtle RL (38.16)
	6	GRIFFITHS, M (11)	Whittington RJ (5)	Guppy A (120.01)	Pääbo S (32.42)
	7	PROSKE, U (11)	Marshall Graves JA (5)	Proske U (105.97)	Penny D (31.96)
	8	WATSON, JM (11)	Jirtle RL (5)	Gregory JE (97.05)	Tabrum AR (30.92)
	9	MUNDAY, BL (10)	Krause WJ (5)	Klein J (77.36)	Guppy A (29.27)
	10	WHITTINGTON, RJ (10)	Griffiths M (4)	Munday BL (77.15)	Carrel L (29.27)
	48	Search for "(ephrin*[ALL])AND(blood OR vessel* OR capillar*)"
		Web of Science Volumetric Author (Count)	PubFocus Volumetric Last Author (Count)	PubFocus by Rank (Google Scholar) Last Author (Rank value)	PubFocus by Rank (Pubmed basic) Last Author (Rank value)
	# of Refs	134	186	186	186
	Top 10 Authors
	1	GALE, NW (8)	Suda T (7)	Yancopoulos GD (3465.88)	Adams RH (94.24)
	2	CHEN, J (6)	Daniel TO (6)	Holash J (2866.69)	Yancopoulos GD (76.95)
	3	ADAMS, RH (5)	Chen J (5)	Anderson DJ (1738.26)	Klein R (59.19)
	4	ANDERSON, DJ (5)	Wu J (5)	Adams RH (935.90)	Anderson DJ (51.44)
	5	DANIEL, TO (5)	Klein R (4)	Klein R (844.09)	Wu J (44.97)
	6	EICHMANN, A (5)	Brass LF (4)	Daniel TO (436.85)	Eichmann A (44.96)
	7	MCDONALD, DM (5)	Anderson DJ (3)	Fishman MC (392.25)	Suda T (42.81)
	8	SUDA, T (5v	Adams RH (3)	Urness LD (259.80)	Brass LF (40.94)
	9	YANCOPOULOS, GD (5)	Pasquale EB (3)	Li DY (246.54)	Daniel TO (40.53)
	10	BALUK, P (4)	Yancopoulos GD (3)	Suda T (189.92)	Alitalo K (39.80)
	49	Search for "(transdifferentiation[ALL])AND(muscle)"
		Web of Science Volumetric Author (Count)	PubFocus Volumetric Last Author (Count)	PubFocus by Rank (Google Scholar) Last Author (Rank value)	PubFocus by Rank (Pubmed basic) Last Author (Rank value)
	# of Refs	409	285	285	285
	Top 10 Authors
	1	SCHMID, V (27)	Schmid V (10)	Murry CE (1870.82)	Murry CE (44.68)
	2	GRESSNER, AM (15)	Gressner AM (7)	Field LJ (1814.92)	Schmid V (44.20)
	3	YANZE, N (9)	Lan HY (6)	Alvarez-Buylla A (1744.67)	Field LJ (36.59)
	4	LAN, HY (7)	Menasché P (5)	Weissman IL (1614.39)	Alvarez-Buylla A (36.59)
	5	ATKINS, RC (6)	Reber-Müller S (3)	Kajstura J (1072.71)	Weissman IL (30.93)
	6	DOOLEY, S (6)	Joo CK (3)	MacDougald OA (674.20)	Wagner RA (30.92)
	7	GOODELL, MA (5)	Young HM (3)	Lan HY (328.26)	MacDougald OA (30.92)
	8	ISHIKAWA, Y (5)	Deng A (3)	Goodell MA (263.97)	Stainier DY (30.92)
	9	MENASCHE, P (5)	Alder H (3)	Wagner RA (259.78)	Stocum DL (30.92)
	10	NIKOLIC-PATERSON, DJ (5)	Varga J (2)	Stainier DY (241.23)	Yeh ET (29.07)
	50	Search for "(importin*[tiab])AND(nuclear transport)"
		Web of Science Volumetric Author (Count)	PubFocus Volumetric Last Author (Count)	PubFocus by Rank (Google Scholar) Last Author (Rank value)	PubFocus by Rank (Pubmed basic) Last Author (Rank value)
	# of Refs	304	342	342	342
	Top 10 Authors
	1	JANS, DA (32)	Jans DA (22)	Görlich D (875.71)	Görlich D (153.37)
	2	GORLICH, D (24)	Stewart M (12)	Kutay U (736.93)	Stewart M (132.41)
	3	YONEDA, Y (19)	Yoneda Y (11)	Mattaj IW (729.72)	Yoneda Y (130.28)
	4	HARTMANN, E (13)	Görlich D (9)	Weis K (631.30)	Jans DA (129.28)
	5	CORBETT, AH (12)	Macara IG (8)	Silver PA (511.02)	Weis K (96.06)
	6	KUTAY, U (12)	Silver PA (7)	Jans DA (484.50)	Macara IG (94.65)
	7	SILVER, PA (12)	Gerace L (6)	Blobel G (436.16)	Kutay U (91.95)
	8	STEWART, M (12)	Pemberton LF (5)	Yoneda Y (415.93)	Silver PA (70.89)
	9	BISCHOFF, FR (10)	Weis K (5)	Forbes DJ (392.86)	Gerace L (70.69)
	10	MIYAMOTO, Y (9)	Mattaj IW (4)	Zheng Y (379.38)	Mattaj IW (65.52)
